# Supplementary material for: Multiplexed ddPCR-amplicon sequencing reveals isolated Plasmodium falciparum populations amenable to local elimination in Zanzibar, Tanzania
Source: Nat Commun. 2023 Jun 22;14:3699. doi: 10.1038/s41467-023-39417-1 (PMC10287761; doi:10.1038/s41467-023-39417-1)
Supplement: Supplementary file 4 — Supplementary Data 1 [file 41467_2023_39417_MOESM4_ESM.csv]

SampleID	date	history_any	history_inZnz	history_outZnz	history_IndexTraveled	history_householdmember	symptomatic	treatment	index	rdt_pos	mcnid	household	intro_visittype	intro_island	intro_region	intro_district	intro_shehia
208	05.06.17	F	F	F	F	YES	F	F	F	F	114250	114250	INDEX_HOUSEHOLD	UNGUJA	UNGUJA SOUTH	KUSINI	PETE
260	06.06.17	F	F	F	F	NO	F	F	F	F	114261	114261	NEIGHBOR_OF_INDEX_HOUSEHOLD	UNGUJA	UNGUJA WEST	MAGHARIBI	MTONI KIDATU
493	06.06.17	F	F	F	F	NO	T	T	F	T	114416	114416	NEIGHBOR_OF_INDEX_HOUSEHOLD	PEMBA	PEMBA NORTH	MICHEWENI	TUMBE MASHARIKI
719	13.06.17	T	F	T	T	YES	T	T	F	T	114596	114596_1	TRANSECT_HOUSEHOLD	PEMBA	PEMBA SOUTH	CHAKE CHAKE	WAWI
725	13.06.17	F	F	F	T	NO	NA	NA	F	NA	114596	114596_2	NEIGHBOR_OF_INDEX_HOUSEHOLD	PEMBA	PEMBA SOUTH	CHAKE CHAKE	WAWI
781	15.06.17	F	F	F	F	NO	F	F	F	T	114681	114681	TRANSECT_HOUSEHOLD	UNGUJA	UNGUJA SOUTH	KUSINI	KITOGANI
797	16.06.17	F	F	F	F	NO	T	T	F	T	114682	114682	INDEX_HOUSEHOLD	UNGUJA	UNGUJA WEST	MAGHARIBI	MWANYANYA
1229	28.06.17	F	F	F	F	NO	F	F	F	F	115033	115033	NEIGHBOR_OF_INDEX_HOUSEHOLD	PEMBA	PEMBA NORTH	MICHEWENI	KINOWE
1332	06.07.17	F	F	F	F	YES	T	T	T	T	115107	115107	INDEX_HOUSEHOLD	UNGUJA	UNGUJA SOUTH	KUSINI	KIZIMKAZI DIMBANI
1376	04.07.17	F	F	F	F	YES	T	T	T	T	115148	115148	INDEX_HOUSEHOLD	UNGUJA	UNGUJA SOUTH	KUSINI	MUYUNI B
1561	01.07.17	F	F	F	F	NO	F	F	F	F	115209	115209_1	INDEX_HOUSEHOLD	PEMBA	PEMBA SOUTH	MKOANI	UKUTINI
1565	01.07.17	F	F	F	F	NO	F	F	F	F	115209	115209_1	INDEX_HOUSEHOLD	PEMBA	PEMBA SOUTH	MKOANI	UKUTINI
1642	04.07.17	F	F	F	F	NO	T	T	T	T	115258	115258	INDEX_HOUSEHOLD	UNGUJA	UNGUJA SOUTH	KUSINI	MUYUNI B
1689	05.07.17	F	F	F	F	NA	NA	NA	NA	NA	115310	115310	NA	UNGUJA	UNGUJA WEST	MAGHARIBI	MWAKAJE
1865	11.07.17	F	F	F	F	YES	T	T	T	T	115450	115450	INDEX_HOUSEHOLD	UNGUJA	UNGUJA SOUTH	KUSINI	PAJE
1905	12.07.17	F	F	F	F	NO	T	F	F	T	115473	115473	INDEX_HOUSEHOLD	PEMBA	PEMBA SOUTH	CHAKE CHAKE	NDAGONI
1932	01.07.17	F	F	F	F	NO	T	T	F	T	115160	115160	TRANSECT_HOUSEHOLD	PEMBA	PEMBA SOUTH	CHAKE CHAKE	NDAGONI
1978	13.07.17	F	F	F	F	NO	F	F	F	F	115482	115482	TRANSECT_HOUSEHOLD	PEMBA	PEMBA NORTH	MICHEWENI	MIHOGONI
2152	20.07.17	F	F	F	T	YES	F	F	F	F	115590	115590_1	INDEX_HOUSEHOLD	UNGUJA	UNGUJA WEST	MAGHARIBI	PANGAWE
2153	20.07.17	T	F	T	T	YES	T	T	T	T	115590	115590_1	INDEX_HOUSEHOLD	UNGUJA	UNGUJA WEST	MAGHARIBI	PANGAWE
2155	20.07.17	T	F	T	T	YES	F	T	F	T	115590	115590_1	INDEX_HOUSEHOLD	UNGUJA	UNGUJA WEST	MAGHARIBI	PANGAWE
2157	20.07.17	T	F	T	T	YES	F	F	F	F	115590	115590_1	INDEX_HOUSEHOLD	UNGUJA	UNGUJA WEST	MAGHARIBI	PANGAWE
2281	17.07.17	F	F	F	F	YES	NA	T	T	T	115619	115619	INDEX_HOUSEHOLD	UNGUJA	UNGUJA SOUTH	KUSINI	MTENDE
2303	25.07.17	T	F	T	T	YES	T	T	T	T	115654	115654	INDEX_HOUSEHOLD	UNGUJA	UNGUJA WEST	MAGHARIBI	PANGAWE
2337	26.07.17	F	F	F	F	YES	F	F	F	T	115678	115678	INDEX_HOUSEHOLD	UNGUJA	UNGUJA WEST	MAGHARIBI	KIZIMBANI
2353	25.07.17	F	F	F	F	NO	NA	NA	NA	NA	115682	115682	INDEX_HOUSEHOLD	UNGUJA	UNGUJA SOUTH	KUSINI	MTENDE
2397	27.07.17	F	F	F	F	NO	F	F	F	F	115689	115689_1	NEIGHBOR_OF_INDEX_HOUSEHOLD	UNGUJA	UNGUJA WEST	MAGHARIBI	KIZIMBANI
2414	27.07.17	F	F	F	F	NO	F	F	F	F	115689	115689_2	INDEX_HOUSEHOLD	UNGUJA	UNGUJA WEST	MAGHARIBI	KIZIMBANI
2419	28.07.17	T	F	T	T	YES	T	T	T	T	115755	115755	INDEX_HOUSEHOLD	UNGUJA	UNGUJA WEST	MAGHARIBI	KIHINANI
2709	23.10.17	F	F	F	T	YES	F	F	F	F	116403	116403_1	INDEX_HOUSEHOLD	UNGUJA	UNGUJA SOUTH	KUSINI	KAJENGWA
2710	23.10.17	F	F	F	T	YES	F	F	F	F	116403	116403_1	INDEX_HOUSEHOLD	UNGUJA	UNGUJA SOUTH	KUSINI	KAJENGWA
2719	23.10.17	F	F	F	T	NO	F	T	F	T	116403	116403_2	NEIGHBOR_OF_INDEX_HOUSEHOLD	UNGUJA	UNGUJA SOUTH	KUSINI	KAJENGWA
2737	26.10.17	T	T	F	T	YES	T	T	T	T	116481	116481	INDEX_HOUSEHOLD	PEMBA	PEMBA SOUTH	MKOANI	MICHENZANI
2864	01.11.17	F	F	F	F	NO	F	F	F	F	116500	116500	TRANSECT_HOUSEHOLD	PEMBA	PEMBA SOUTH	CHAKE CHAKE	CHONGA
2902	31.10.17	T	F	T	T	YES	T	T	T	T	116507	116507_1	INDEX_HOUSEHOLD	UNGUJA	UNGUJA WEST	MAGHARIBI	DOLE
2903	31.10.17	T	F	T	T	YES	F	F	F	NA	116507	116507_1	INDEX_HOUSEHOLD	UNGUJA	UNGUJA WEST	MAGHARIBI	DOLE
2905	31.10.17	F	F	F	T	NO	F	F	F	F	116507	116507_2	NEIGHBOR_OF_INDEX_HOUSEHOLD	UNGUJA	UNGUJA WEST	MAGHARIBI	DOLE
2906	31.10.17	F	F	F	T	NO	F	T	F	T	116507	116507_2	NEIGHBOR_OF_INDEX_HOUSEHOLD	UNGUJA	UNGUJA WEST	MAGHARIBI	DOLE
2927	30.10.17	F	F	F	F	YES	T	T	T	T	116513	116513	INDEX_HOUSEHOLD	PEMBA	PEMBA NORTH	MICHEWENI	TUMBE MASHARIKI
2962	31.10.17	F	F	F	F	NO	T	T	T	T	116519	116519	INDEX_HOUSEHOLD	UNGUJA	UNGUJA WEST	MAGHARIBI	DIMANI
3051	09.11.17	T	F	T	T	YES	F	F	F	F	116597	116597_1	INDEX_HOUSEHOLD	UNGUJA	UNGUJA WEST	MAGHARIBI	CHUKWANI
3055	09.11.17	T	F	T	T	YES	T	T	T	T	116597	116597_1	INDEX_HOUSEHOLD	UNGUJA	UNGUJA WEST	MAGHARIBI	CHUKWANI
3114	13.11.17	T	F	T	T	YES	T	T	T	T	116607	116607	INDEX_HOUSEHOLD	UNGUJA	UNGUJA WEST	MAGHARIBI	KIZIMBANI
3127	13.11.17	T	F	T	T	YES	T	T	T	T	116608	116608	INDEX_HOUSEHOLD	UNGUJA	UNGUJA SOUTH	KUSINI	JAMBIANI KIBIGIJA
3148	14.11.17	T	T	F	T	YES	F	F	F	F	116621	116621_1	NEIGHBOR_OF_INDEX_HOUSEHOLD	UNGUJA	UNGUJA SOUTH	KUSINI	KIZIMKAZI MKUNGUNI
3171	14.11.17	T	F	T	T	YES	F	F	F	T	116621	116621_2	INDEX_HOUSEHOLD	UNGUJA	UNGUJA SOUTH	KUSINI	KIZIMKAZI MKUNGUNI
3172	14.11.17	T	F	T	T	YES	F	F	F	F	116621	116621_2	INDEX_HOUSEHOLD	UNGUJA	UNGUJA SOUTH	KUSINI	KIZIMKAZI MKUNGUNI
3229	16.11.17	F	F	F	F	NO	F	F	F	T	116642	116642	TRANSECT_HOUSEHOLD	PEMBA	PEMBA NORTH	MICHEWENI	TUMBE MASHARIKI
3245	16.11.17	F	F	F	F	NO	T	T	T	T	116646	116646_1	INDEX_HOUSEHOLD	PEMBA	PEMBA NORTH	MICHEWENI	KINOWE
3250	16.11.17	F	F	F	F	NO	F	F	F	F	116646	116646_1	INDEX_HOUSEHOLD	PEMBA	PEMBA NORTH	MICHEWENI	KINOWE
3279	17.11.17	T	F	T	T	YES	T	T	T	T	116652	116652_1	INDEX_HOUSEHOLD	PEMBA	PEMBA NORTH	MICHEWENI	KINYASINI
3280	17.11.17	T	F	T	T	YES	NA	NA	F	NA	116652	116652_1	INDEX_HOUSEHOLD	PEMBA	PEMBA NORTH	MICHEWENI	KINYASINI
3281	17.11.17	T	F	T	T	YES	T	F	F	T	116652	116652_1	INDEX_HOUSEHOLD	PEMBA	PEMBA NORTH	MICHEWENI	KINYASINI
3304	22.11.17	F	F	F	F	NO	T	T	T	T	116668	116668	INDEX_HOUSEHOLD	PEMBA	PEMBA SOUTH	CHAKE CHAKE	KICHUNGWANI
3428	25.11.17	F	F	F	F	NO	T	T	T	T	116686	116686	INDEX_HOUSEHOLD	PEMBA	PEMBA NORTH	MICHEWENI	TUMBE MAGHARIBI
3468	27.11.17	F	F	F	F	NO	T	T	F	T	116691	116691_1	TRANSECT_HOUSEHOLD	PEMBA	PEMBA NORTH	MICHEWENI	TUMBE MASHARIKI
3469	27.11.17	F	F	F	F	NO	F	F	F	F	116691	116691_1	TRANSECT_HOUSEHOLD	PEMBA	PEMBA NORTH	MICHEWENI	TUMBE MASHARIKI
3470	27.11.17	F	F	F	F	NO	T	T	F	T	116691	116691_1	TRANSECT_HOUSEHOLD	PEMBA	PEMBA NORTH	MICHEWENI	TUMBE MASHARIKI
3471	27.11.17	F	F	F	F	NO	F	F	F	F	116691	116691_1	TRANSECT_HOUSEHOLD	PEMBA	PEMBA NORTH	MICHEWENI	TUMBE MASHARIKI
3478	27.11.17	F	F	F	F	NO	NA	NA	F	NA	116691	116691_2	INDEX_HOUSEHOLD	PEMBA	PEMBA NORTH	MICHEWENI	TUMBE MASHARIKI
3483	27.11.17	T	F	T	T	YES	T	T	T	T	116697	116697	INDEX_HOUSEHOLD	PEMBA	PEMBA SOUTH	CHAKE CHAKE	KICHUNGWANI
3543	28.11.17	F	F	F	F	NO	F	T	F	T	116708	116708	NEIGHBOR_OF_INDEX_HOUSEHOLD	PEMBA	PEMBA SOUTH	MKOANI	KENGEJA
3591	30.11.17	F	F	F	F	NO	T	T	T	T	116736	116736	INDEX_HOUSEHOLD	PEMBA	PEMBA NORTH	MICHEWENI	KONDE
3603	05.12.17	F	F	F	F	NO	F	F	F	F	116764	116764_1	INDEX_HOUSEHOLD	PEMBA	PEMBA SOUTH	CHAKE CHAKE	CHANJAANI
3606	05.12.17	F	F	F	F	NO	F	F	F	F	116764	116764_1	INDEX_HOUSEHOLD	PEMBA	PEMBA SOUTH	CHAKE CHAKE	CHANJAANI
3663	06.12.17	T	F	T	T	YES	T	T	T	T	116765	116765	INDEX_HOUSEHOLD	UNGUJA	UNGUJA SOUTH	KUSINI	MUYUNI A
3682	05.12.17	T	F	T	T	YES	T	T	T	T	116768	116768	INDEX_HOUSEHOLD	UNGUJA	UNGUJA WEST	MAGHARIBI	BUBUBU
3735	06.12.17	F	F	F	F	NO	T	F	F	T	116787	116787_1	NEIGHBOR_OF_INDEX_HOUSEHOLD	PEMBA	PEMBA NORTH	MICHEWENI	TUMBE MASHARIKI
3741	06.12.17	F	F	F	F	NO	T	T	T	T	116787	116787_2	INDEX_HOUSEHOLD	PEMBA	PEMBA NORTH	MICHEWENI	TUMBE MASHARIKI
3742	06.12.17	F	F	F	F	NO	T	T	F	T	116787	116787_2	INDEX_HOUSEHOLD	PEMBA	PEMBA NORTH	MICHEWENI	TUMBE MASHARIKI
3743	06.12.17	F	F	F	F	NO	T	T	F	T	116787	116787_2	INDEX_HOUSEHOLD	PEMBA	PEMBA NORTH	MICHEWENI	TUMBE MASHARIKI
3795	12.12.17	F	F	F	F	NO	F	F	F	F	116830	116830	INDEX_HOUSEHOLD	UNGUJA	UNGUJA WEST	MAGHARIBI	CHUKWANI
3821	12.12.17	F	F	F	F	NO	T	T	T	T	116836	116836	INDEX_HOUSEHOLD	PEMBA	PEMBA NORTH	MICHEWENI	TUMBE MAGHARIBI
3859	14.12.17	F	F	F	F	NO	T	T	T	T	116854	116854	INDEX_HOUSEHOLD	PEMBA	PEMBA SOUTH	MKOANI	UKUTINI
3929	15.12.17	F	F	F	T	NO	F	F	F	F	116877	116877_1	NEIGHBOR_OF_INDEX_HOUSEHOLD	UNGUJA	UNGUJA WEST	MAGHARIBI	MAGOGONI
3960	15.12.17	T	F	T	T	YES	F	F	F	F	116877	116877_2	INDEX_HOUSEHOLD	UNGUJA	UNGUJA WEST	MAGHARIBI	MAGOGONI
3961	15.12.17	T	F	T	T	YES	T	T	T	T	116877	116877_2	INDEX_HOUSEHOLD	UNGUJA	UNGUJA WEST	MAGHARIBI	MAGOGONI
3992	19.12.17	F	F	F	F	NO	T	T	T	T	116904	116904	INDEX_HOUSEHOLD	UNGUJA	UNGUJA SOUTH	KUSINI	MUYUNI A
4040	22.12.17	F	F	F	F	YES	F	F	F	F	116913	116913_1	INDEX_HOUSEHOLD	UNGUJA	UNGUJA SOUTH	KUSINI	PAJE
4043	22.12.17	F	F	F	F	YES	F	T	F	T	116913	116913_1	INDEX_HOUSEHOLD	UNGUJA	UNGUJA SOUTH	KUSINI	PAJE
4085	20.12.17	F	F	F	F	YES	F	F	F	F	116929	116929	NEIGHBOR_OF_INDEX_HOUSEHOLD	UNGUJA	UNGUJA WEST	MAGHARIBI	MBUZINI
4108	13.12.17	T	F	T	T	YES	T	T	T	T	116968	116968_1	INDEX_HOUSEHOLD	UNGUJA	UNGUJA SOUTH	KUSINI	KAJENGWA
4109	13.12.17	F	F	F	T	YES	F	F	F	F	116968	116968_1	INDEX_HOUSEHOLD	UNGUJA	UNGUJA SOUTH	KUSINI	KAJENGWA
4135	21.12.17	F	F	F	F	NO	F	F	F	F	116974	116974_1	INDEX_HOUSEHOLD	PEMBA	PEMBA NORTH	MICHEWENI	TUMBE MAGHARIBI
4139	21.12.17	F	F	F	F	NO	F	F	F	F	116974	116974_1	INDEX_HOUSEHOLD	PEMBA	PEMBA NORTH	MICHEWENI	TUMBE MAGHARIBI
4140	21.12.17	F	F	F	F	NO	T	T	T	T	116974	116974_1	INDEX_HOUSEHOLD	PEMBA	PEMBA NORTH	MICHEWENI	TUMBE MAGHARIBI
4164	22.12.17	F	F	F	F	NO	T	T	T	T	116984	116984_1	INDEX_HOUSEHOLD	UNGUJA	UNGUJA WEST	MAGHARIBI	KIEMBESAMAKI
4168	22.12.17	F	F	F	F	NO	F	F	F	F	116984	116984_1	INDEX_HOUSEHOLD	UNGUJA	UNGUJA WEST	MAGHARIBI	KIEMBESAMAKI
4203	28.12.17	F	F	F	F	NO	T	T	T	T	117080	117080_1	INDEX_HOUSEHOLD	UNGUJA	UNGUJA WEST	MAGHARIBI	PANGAWE
4206	28.12.17	F	F	F	F	NO	F	F	F	F	117080	117080_1	INDEX_HOUSEHOLD	UNGUJA	UNGUJA WEST	MAGHARIBI	PANGAWE
4284	01.01.18	F	F	F	F	NO	T	T	T	T	117131	117131	INDEX_HOUSEHOLD	PEMBA	PEMBA SOUTH	MKOANI	MJIMBINI
4356	27.06.18	F	F	F	F	NO	F	F	F	F	119892	119892_1	INDEX_HOUSEHOLD	UNGUJA	UNGUJA WEST	MAGHARIBI	MFENESINI
4360	27.06.18	F	F	F	F	NO	T	T	T	T	119892	119892_1	INDEX_HOUSEHOLD	UNGUJA	UNGUJA WEST	MAGHARIBI	MFENESINI
4379	28.06.18	F	F	F	F	NO	T	T	T	T	119917	119917	INDEX_HOUSEHOLD	UNGUJA	UNGUJA WEST	MAGHARIBI	KIBWENI
4418	29.06.18	F	F	F	F	NO	T	T	T	T	119985	119985	INDEX_HOUSEHOLD	UNGUJA	UNGUJA WEST	MAGHARIBI	MWAKAJE
4454	04.07.18	F	F	F	F	NO	T	T	T	T	120167	120167	INDEX_HOUSEHOLD	UNGUJA	UNGUJA WEST	MAGHARIBI	KISAUNI
4498	05.07.18	T	F	T	T	YES	F	F	F	F	120210	120210_1	INDEX_HOUSEHOLD	UNGUJA	UNGUJA SOUTH	KUSINI	BWEJUU
4500	05.07.18	T	F	T	T	YES	T	T	T	T	120210	120210_1	INDEX_HOUSEHOLD	UNGUJA	UNGUJA SOUTH	KUSINI	BWEJUU
4501	05.07.18	T	F	T	T	YES	T	T	T	T	120210	120210_1	INDEX_HOUSEHOLD	UNGUJA	UNGUJA SOUTH	KUSINI	BWEJUU
4567	10.07.18	T	T	T	T	YES	T	T	T	T	120306	120306	INDEX_HOUSEHOLD	PEMBA	PEMBA SOUTH	CHAKE CHAKE	MADUNGU
4617	10.07.18	T	T	F	T	YES	T	T	T	T	120356	120356	INDEX_HOUSEHOLD	UNGUJA	UNGUJA WEST	MAGHARIBI	MBUZINI
4661	11.07.18	T	F	T	T	YES	T	T	T	T	120370	120370_1	INDEX_HOUSEHOLD	UNGUJA	UNGUJA WEST	MAGHARIBI	SHAKANI
4662	11.07.18	T	F	T	T	YES	F	F	F	T	120370	120370_1	INDEX_HOUSEHOLD	UNGUJA	UNGUJA WEST	MAGHARIBI	SHAKANI
4665	11.07.18	F	F	F	T	NO	F	F	F	F	120370	120370_2	NEIGHBOR_OF_INDEX_HOUSEHOLD	UNGUJA	UNGUJA WEST	MAGHARIBI	SHAKANI
4703	12.07.18	F	F	F	F	NO	T	T	T	T	120410	120410_1	INDEX_HOUSEHOLD	UNGUJA	UNGUJA WEST	MAGHARIBI	DOLE
4704	12.07.18	F	F	F	F	NO	F	T	F	T	120410	120410_1	INDEX_HOUSEHOLD	UNGUJA	UNGUJA WEST	MAGHARIBI	DOLE
4793	17.07.18	F	F	F	F	NO	T	T	T	T	120520	120520	INDEX_HOUSEHOLD	PEMBA	PEMBA SOUTH	MKOANI	CHOKOCHO
4840	17.07.18	F	F	F	F	YES	T	T	T	T	120532	120532	INDEX_HOUSEHOLD	PEMBA	PEMBA SOUTH	CHAKE CHAKE	CHONGA
4857	18.07.18	F	F	F	F	NO	NA	NA	NA	NA	120548	120548_1	NA	PEMBA	PEMBA SOUTH	CHAKE CHAKE	NDAGONI
4858	18.07.18	F	F	F	F	NO	NA	NA	NA	NA	120548	120548_1	NA	PEMBA	PEMBA SOUTH	CHAKE CHAKE	NDAGONI
4880	18.07.18	F	F	F	F	NO	T	F	F	T	120548	120548_2	INDEX_HOUSEHOLD	PEMBA	PEMBA SOUTH	CHAKE CHAKE	NDAGONI
4883	18.07.18	F	F	F	F	NO	T	T	T	T	120548	120548_2	INDEX_HOUSEHOLD	PEMBA	PEMBA SOUTH	CHAKE CHAKE	NDAGONI
4901	18.07.18	T	F	T	T	YES	T	T	T	T	120555	120555	INDEX_HOUSEHOLD	UNGUJA	UNGUJA WEST	MAGHARIBI	KISAUNI
4930	20.07.18	F	F	F	F	NO	T	T	T	T	120619	120619_1	INDEX_HOUSEHOLD	UNGUJA	UNGUJA WEST	MAGHARIBI	KOMBENI
4931	20.07.18	F	F	F	F	NO	F	F	F	T	120619	120619_1	INDEX_HOUSEHOLD	UNGUJA	UNGUJA WEST	MAGHARIBI	KOMBENI
4932	20.07.18	F	F	F	F	NO	F	F	F	F	120619	120619_1	INDEX_HOUSEHOLD	UNGUJA	UNGUJA WEST	MAGHARIBI	KOMBENI
4933	20.07.18	F	F	F	F	NO	F	F	F	T	120619	120619_1	INDEX_HOUSEHOLD	UNGUJA	UNGUJA WEST	MAGHARIBI	KOMBENI
4935	20.07.18	F	F	F	F	NO	F	F	F	T	120619	120619_1	INDEX_HOUSEHOLD	UNGUJA	UNGUJA WEST	MAGHARIBI	KOMBENI
4983	26.07.18	T	F	T	T	YES	T	T	T	T	120666	120666	INDEX_HOUSEHOLD	UNGUJA	UNGUJA WEST	MAGHARIBI	DIMANI
5004	02.08.18	T	F	T	T	YES	T	T	T	T	120843	120843	INDEX_HOUSEHOLD	UNGUJA	UNGUJA SOUTH	KUSINI	MUYUNI A
5072	01.08.18	F	F	F	F	NO	T	T	T	T	120845	120845_1	INDEX_HOUSEHOLD	UNGUJA	UNGUJA WEST	MAGHARIBI	TOMONDO
5074	01.08.18	F	F	F	F	NO	F	F	F	F	120845	120845_1	INDEX_HOUSEHOLD	UNGUJA	UNGUJA WEST	MAGHARIBI	TOMONDO
5106	01.08.18	T	F	T	T	YES	F	T	F	T	120849	120849_1	INDEX_HOUSEHOLD	UNGUJA	UNGUJA SOUTH	KUSINI	DONGWE
5107	01.08.18	T	F	T	T	YES	T	T	T	T	120849	120849_1	INDEX_HOUSEHOLD	UNGUJA	UNGUJA SOUTH	KUSINI	DONGWE
5118	09.08.18	F	F	F	F	NO	T	T	T	T	120991	120991_1	INDEX_HOUSEHOLD	UNGUJA	UNGUJA WEST	MAGHARIBI	DIMANI
5119	09.08.18	F	F	F	F	NO	F	F	F	F	120991	120991_1	INDEX_HOUSEHOLD	UNGUJA	UNGUJA WEST	MAGHARIBI	DIMANI
5135	09.08.18	F	F	F	F	NO	F	F	F	F	120991	120991_2	TRANSECT_HOUSEHOLD	UNGUJA	UNGUJA WEST	MAGHARIBI	DIMANI
5143	09.08.18	T	F	T	F	YES	T	T	F	T	120991	120991_2	TRANSECT_HOUSEHOLD	UNGUJA	UNGUJA WEST	MAGHARIBI	DIMANI
5151	13.08.18	T	F	T	T	YES	F	F	F	T	121043	121043_1	INDEX_HOUSEHOLD	UNGUJA	UNGUJA WEST	MAGHARIBI	CHUKWANI
5155	13.08.18	T	F	T	T	YES	T	T	T	T	121043	121043_1	INDEX_HOUSEHOLD	UNGUJA	UNGUJA WEST	MAGHARIBI	CHUKWANI
5156	13.08.18	T	F	T	T	YES	T	F	F	T	121043	121043_1	INDEX_HOUSEHOLD	UNGUJA	UNGUJA WEST	MAGHARIBI	CHUKWANI
5181	03.07.18	F	F	F	F	NO	T	T	T	T	120112	120112_1	INDEX_HOUSEHOLD	PEMBA	PEMBA SOUTH	CHAKE CHAKE	NDAGONI
5184	03.07.18	F	F	F	F	NO	F	F	F	F	120112	120112_2	NEIGHBOR_OF_INDEX_HOUSEHOLD	PEMBA	PEMBA SOUTH	CHAKE CHAKE	NDAGONI
5192	28.06.18	T	F	T	T	YES	T	T	T	T	120029	120029	INDEX_HOUSEHOLD	UNGUJA	UNGUJA SOUTH	KUSINI	DONGWE
5224	02.07.18	T	F	T	T	YES	T	T	T	T	120040	120040_1	INDEX_HOUSEHOLD	UNGUJA	UNGUJA WEST	MAGHARIBI	KISAUNI
5227	02.07.18	F	F	F	T	YES	F	T	F	T	120040	120040_1	INDEX_HOUSEHOLD	UNGUJA	UNGUJA WEST	MAGHARIBI	KISAUNI
5228	02.07.18	T	F	T	T	YES	T	T	F	T	120040	120040_1	INDEX_HOUSEHOLD	UNGUJA	UNGUJA WEST	MAGHARIBI	KISAUNI
5234	02.07.18	F	F	F	T	NO	F	F	F	F	120040	120040_2	TRANSECT_HOUSEHOLD	UNGUJA	UNGUJA WEST	MAGHARIBI	KISAUNI
5242	03.07.18	T	F	T	T	YES	T	T	T	T	120065	120065	INDEX_HOUSEHOLD	UNGUJA	UNGUJA WEST	MAGHARIBI	KIEMBESAMAKI
5275	03.07.18	F	F	F	F	YES	T	T	T	T	120154	120154	INDEX_HOUSEHOLD	PEMBA	PEMBA NORTH	MICHEWENI	MAKANGALE
5282	03.07.18	T	F	T	T	YES	T	T	T	T	120168	120168_1	INDEX_HOUSEHOLD	UNGUJA	UNGUJA SOUTH	KUSINI	PAJE
5284	03.07.18	F	F	F	T	YES	F	F	F	F	120168	120168_1	INDEX_HOUSEHOLD	UNGUJA	UNGUJA SOUTH	KUSINI	PAJE
5299	04.07.18	F	F	F	F	NO	T	T	T	T	120186	120186_1	INDEX_HOUSEHOLD	PEMBA	PEMBA NORTH	MICHEWENI	TUMBE MAGHARIBI
5336	06.07.18	F	F	F	F	NO	T	T	T	T	120208	120208	INDEX_HOUSEHOLD	UNGUJA	UNGUJA SOUTH	KUSINI	BWEJUU
5370	12.07.18	F	F	F	F	NO	F	T	F	T	120381	120381	INDEX_HOUSEHOLD	PEMBA	PEMBA SOUTH	MKOANI	KENGEJA
5384	11.07.18	F	F	F	F	YES	T	T	T	T	120415	120415_1	INDEX_HOUSEHOLD	UNGUJA	UNGUJA WEST	MAGHARIBI	BUMBWISUDI
5385	11.07.18	F	F	F	F	YES	T	F	F	T	120415	120415_1	INDEX_HOUSEHOLD	UNGUJA	UNGUJA WEST	MAGHARIBI	BUMBWISUDI
5427	13.07.18	F	F	F	F	NO	T	T	T	T	120417	120417_1	INDEX_HOUSEHOLD	UNGUJA	UNGUJA WEST	MAGHARIBI	KOMBENI
5465	23.07.18	T	F	T	T	YES	T	T	T	T	120660	120660_1	INDEX_HOUSEHOLD	PEMBA	PEMBA SOUTH	MKOANI	CHUMBAGENI
5466	23.07.18	F	F	F	T	YES	F	F	F	F	120660	120660_1	INDEX_HOUSEHOLD	PEMBA	PEMBA SOUTH	MKOANI	CHUMBAGENI
5468	23.07.18	F	F	F	T	YES	F	F	F	F	120660	120660_1	INDEX_HOUSEHOLD	PEMBA	PEMBA SOUTH	MKOANI	CHUMBAGENI
5469	23.07.18	T	F	T	T	YES	T	T	T	T	120661	120661_1	INDEX_HOUSEHOLD	UNGUJA	UNGUJA WEST	MAGHARIBI	MTOPEPO
5470	23.07.18	T	F	T	T	YES	F	F	F	F	120661	120661_1	INDEX_HOUSEHOLD	UNGUJA	UNGUJA WEST	MAGHARIBI	MTOPEPO
5559	25.07.18	T	T	F	T	YES	T	T	T	T	120692	120692_1	INDEX_HOUSEHOLD	PEMBA	PEMBA SOUTH	CHAKE CHAKE	MICHUNGWANI
5601	25.07.18	T	F	T	T	YES	T	T	T	T	120713	120713	INDEX_HOUSEHOLD	UNGUJA	UNGUJA WEST	MAGHARIBI	KOMBENI
5624	23.07.18	F	F	F	T	YES	F	F	F	F	120730	120730	INDEX_HOUSEHOLD	UNGUJA	UNGUJA SOUTH	KUSINI	BWEJUU
5650	27.07.18	F	F	F	F	NO	T	T	T	T	120741	120741	INDEX_HOUSEHOLD	PEMBA	PEMBA SOUTH	CHAKE CHAKE	NDAGONI
5664	30.07.18	F	F	F	F	NO	F	F	F	F	120760	120760_1	INDEX_HOUSEHOLD	UNGUJA	UNGUJA WEST	MAGHARIBI	FUMBA
5665	30.07.18	F	F	F	F	NO	T	T	F	T	120760	120760_1	INDEX_HOUSEHOLD	UNGUJA	UNGUJA WEST	MAGHARIBI	FUMBA
5666	30.07.18	F	F	F	F	NO	T	T	T	T	120760	120760_1	INDEX_HOUSEHOLD	UNGUJA	UNGUJA WEST	MAGHARIBI	FUMBA
5680	31.07.18	F	F	F	F	NO	T	T	T	T	120794	120794	INDEX_HOUSEHOLD	PEMBA	PEMBA NORTH	MICHEWENI	TUMBE MASHARIKI
5706	02.08.18	F	F	F	F	YES	F	F	F	T	120875	120875_1	NEIGHBOR_OF_INDEX_HOUSEHOLD	UNGUJA	UNGUJA WEST	MAGHARIBI	MWAKAJE
5709	02.08.18	F	F	F	F	YES	F	F	F	T	120875	120875_1	NEIGHBOR_OF_INDEX_HOUSEHOLD	UNGUJA	UNGUJA WEST	MAGHARIBI	MWAKAJE
5713	02.08.18	F	F	F	F	NO	T	T	T	T	120875	120875_2	INDEX_HOUSEHOLD	UNGUJA	UNGUJA WEST	MAGHARIBI	MWAKAJE
5716	02.08.18	F	F	F	F	NO	F	T	F	T	120875	120875_2	INDEX_HOUSEHOLD	UNGUJA	UNGUJA WEST	MAGHARIBI	MWAKAJE
5723	03.08.18	T	F	T	T	YES	T	T	T	T	120879	120879_1	INDEX_HOUSEHOLD	UNGUJA	UNGUJA SOUTH	KUSINI	MUYUNI A
5724	03.08.18	T	F	T	T	YES	T	T	F	T	120879	120879_1	INDEX_HOUSEHOLD	UNGUJA	UNGUJA SOUTH	KUSINI	MUYUNI A
5725	03.08.18	T	F	T	T	YES	F	T	F	T	120879	120879_1	INDEX_HOUSEHOLD	UNGUJA	UNGUJA SOUTH	KUSINI	MUYUNI A
5727	03.08.18	T	T	T	T	YES	F	F	F	F	120879	120879_2	NEIGHBOR_OF_INDEX_HOUSEHOLD	UNGUJA	UNGUJA SOUTH	KUSINI	MUYUNI A
5765	04.08.18	F	F	F	F	NO	T	T	T	T	120908	120908	INDEX_HOUSEHOLD	PEMBA	PEMBA SOUTH	MKOANI	MTANGANI
5773	07.08.18	F	F	F	F	NO	F	F	F	F	120947	120947_1	TRANSECT_HOUSEHOLD	UNGUJA	UNGUJA WEST	MAGHARIBI	KISAUNI
5799	07.08.18	F	F	F	F	YES	F	F	F	F	120947	120947_2	INDEX_HOUSEHOLD	UNGUJA	UNGUJA WEST	MAGHARIBI	KISAUNI
5800	07.08.18	F	F	F	F	YES	T	T	T	T	120947	120947_2	INDEX_HOUSEHOLD	UNGUJA	UNGUJA WEST	MAGHARIBI	KISAUNI
5810	07.08.18	F	F	F	F	NO	T	T	T	T	120957	120957_1	INDEX_HOUSEHOLD	PEMBA	PEMBA NORTH	MICHEWENI	TUMBE MASHARIKI
5838	09.08.18	T	F	T	T	YES	T	T	T	T	121010	121010	INDEX_HOUSEHOLD	UNGUJA	UNGUJA SOUTH	KUSINI	PAJE
5858	10.08.18	F	F	F	F	NO	T	T	T	T	121013	121013	INDEX_HOUSEHOLD	UNGUJA	UNGUJA WEST	MAGHARIBI	SHAKANI
5896	15.08.18	F	F	F	F	NO	T	T	T	T	121072	121072_1	INDEX_HOUSEHOLD	PEMBA	PEMBA NORTH	MICHEWENI	MSUKA MASHARIKI
5927	14.08.18	T	F	T	T	YES	T	T	T	T	121086	121086_2	INDEX_HOUSEHOLD	PEMBA	PEMBA SOUTH	CHAKE CHAKE	TIBIRINZI
5961	15.08.18	F	F	F	F	NO	T	T	T	T	121090	121090_1	INDEX_HOUSEHOLD	UNGUJA	UNGUJA SOUTH	KUSINI	TASANI
5998	14.08.18	F	F	F	F	NO	T	T	T	T	121091	121091	INDEX_HOUSEHOLD	PEMBA	PEMBA NORTH	MICHEWENI	TUMBE MASHARIKI
6061	15.08.18	F	F	F	F	NO	T	T	T	T	121099	121099	INDEX_HOUSEHOLD	PEMBA	PEMBA SOUTH	CHAKE CHAKE	MKOROSHONI
6112	16.08.18	T	F	T	T	YES	T	T	T	T	121105	121105_1	INDEX_HOUSEHOLD	UNGUJA	UNGUJA WEST	MAGHARIBI	DOLE
6118	16.08.18	F	F	F	T	NO	F	F	F	F	121105	121105_2	TRANSECT_HOUSEHOLD	UNGUJA	UNGUJA WEST	MAGHARIBI	DOLE
6131	17.08.18	T	F	T	T	YES	T	T	T	T	121137	121137	INDEX_HOUSEHOLD	UNGUJA	UNGUJA WEST	MAGHARIBI	FUONI KIBONDENI
6144	20.08.18	F	F	F	T	YES	F	F	F	F	121161	121161_1	INDEX_HOUSEHOLD	PEMBA	PEMBA NORTH	MICHEWENI	TUMBE MASHARIKI
6146	20.08.18	F	F	F	T	YES	T	T	T	T	121161	121161_1	INDEX_HOUSEHOLD	PEMBA	PEMBA NORTH	MICHEWENI	TUMBE MASHARIKI
6178	20.08.18	F	F	F	F	YES	T	T	T	T	121169	121169	INDEX_HOUSEHOLD	UNGUJA	UNGUJA WEST	MAGHARIBI	KIEMBESAMAKI
6186	24.08.18	T	F	T	T	YES	T	T	T	T	121226	121226	INDEX_HOUSEHOLD	PEMBA	PEMBA SOUTH	CHAKE CHAKE	MATALE
6197	27.08.18	F	F	F	F	NO	F	F	F	T	121265	121265_1	NEIGHBOR_OF_INDEX_HOUSEHOLD	UNGUJA	UNGUJA WEST	MAGHARIBI	MBUZINI
6201	27.08.18	T	F	T	F	YES	F	F	F	T	121265	121265_2	NEIGHBOR_OF_INDEX_HOUSEHOLD	UNGUJA	UNGUJA WEST	MAGHARIBI	MBUZINI
6202	27.08.18	F	F	F	F	YES	F	F	F	F	121265	121265_2	NEIGHBOR_OF_INDEX_HOUSEHOLD	UNGUJA	UNGUJA WEST	MAGHARIBI	MBUZINI
6224	27.08.18	F	F	F	F	YES	T	T	F	T	121265	121265_3	INDEX_HOUSEHOLD	UNGUJA	UNGUJA WEST	MAGHARIBI	MBUZINI
6225	27.08.18	F	F	F	F	YES	T	T	T	T	121265	121265_3	INDEX_HOUSEHOLD	UNGUJA	UNGUJA WEST	MAGHARIBI	MBUZINI
6304	28.08.18	T	F	T	T	YES	T	T	T	T	121273	121273	INDEX_HOUSEHOLD	PEMBA	PEMBA SOUTH	CHAKE CHAKE	NG'AMBWA
6322	29.08.18	T	F	T	T	YES	T	T	T	T	121305	121305	INDEX_HOUSEHOLD	UNGUJA	UNGUJA SOUTH	KUSINI	MUUNGONI
6351	29.08.18	F	F	F	T	YES	F	F	F	F	121311	121311_1	INDEX_HOUSEHOLD	UNGUJA	UNGUJA WEST	MAGHARIBI	CHUINI
6359	30.08.18	F	F	F	F	NO	F	F	F	F	121320	121320_1	NEIGHBOR_OF_INDEX_HOUSEHOLD	UNGUJA	UNGUJA WEST	MAGHARIBI	KOMBENI
6360	30.08.18	F	F	F	F	NO	F	F	F	F	121320	121320_1	NEIGHBOR_OF_INDEX_HOUSEHOLD	UNGUJA	UNGUJA WEST	MAGHARIBI	KOMBENI
6364	30.08.18	F	F	F	F	NO	F	F	F	T	121320	121320_2	NEIGHBOR_OF_INDEX_HOUSEHOLD	UNGUJA	UNGUJA WEST	MAGHARIBI	KOMBENI
6369	30.08.18	F	F	F	F	NO	T	F	F	T	121320	121320_3	INDEX_HOUSEHOLD	UNGUJA	UNGUJA WEST	MAGHARIBI	KOMBENI
6370	30.08.18	F	F	F	F	NO	T	T	T	T	121320	121320_3	INDEX_HOUSEHOLD	UNGUJA	UNGUJA WEST	MAGHARIBI	KOMBENI
6399	30.08.18	F	F	F	F	NO	F	F	F	F	121322	121322_1	INDEX_HOUSEHOLD	PEMBA	PEMBA NORTH	MICHEWENI	TUMBE MASHARIKI
6400	30.08.18	F	F	F	F	NO	T	T	T	T	121322	121322_1	INDEX_HOUSEHOLD	PEMBA	PEMBA NORTH	MICHEWENI	TUMBE MASHARIKI
6403	30.08.18	T	F	T	T	YES	T	T	T	T	121325	121325_1	INDEX_HOUSEHOLD	UNGUJA	UNGUJA SOUTH	KUSINI	DONGWE
6404	30.08.18	T	F	T	T	YES	F	T	F	T	121325	121325_1	INDEX_HOUSEHOLD	UNGUJA	UNGUJA SOUTH	KUSINI	DONGWE
6440	03.09.18	F	F	F	T	NO	F	F	F	F	121347	121347_1	NEIGHBOR_OF_INDEX_HOUSEHOLD	PEMBA	PEMBA SOUTH	CHAKE CHAKE	WARA
6454	03.09.18	T	F	T	T	YES	T	T	T	T	121347	121347_2	INDEX_HOUSEHOLD	PEMBA	PEMBA SOUTH	CHAKE CHAKE	WARA
6502	05.09.18	F	F	F	T	NO	F	F	F	F	121383	121383_1	NEIGHBOR_OF_INDEX_HOUSEHOLD	PEMBA	PEMBA NORTH	MICHEWENI	SIZINI
6533	05.09.18	T	F	T	T	YES	T	T	T	T	121383	121383_2	INDEX_HOUSEHOLD	PEMBA	PEMBA NORTH	MICHEWENI	SIZINI
6539	06.09.18	F	F	F	F	NO	T	T	T	T	121410	121410_1	INDEX_HOUSEHOLD	UNGUJA	UNGUJA WEST	MAGHARIBI	KISAUNI
6540	06.09.18	F	F	F	F	NO	T	F	F	T	121410	121410_1	INDEX_HOUSEHOLD	UNGUJA	UNGUJA WEST	MAGHARIBI	KISAUNI
6542	06.09.18	F	F	F	F	NO	F	F	F	F	121410	121410_1	INDEX_HOUSEHOLD	UNGUJA	UNGUJA WEST	MAGHARIBI	KISAUNI
6579	06.09.18	F	F	F	F	NO	T	T	F	T	121424	121424_1	INDEX_HOUSEHOLD	PEMBA	PEMBA SOUTH	MKOANI	KENDWA
6580	06.09.18	F	F	F	F	NO	T	T	T	T	121424	121424_1	INDEX_HOUSEHOLD	PEMBA	PEMBA SOUTH	MKOANI	KENDWA
6615	12.09.18	T	F	T	T	YES	T	T	T	T	121480	121480	INDEX_HOUSEHOLD	UNGUJA	UNGUJA WEST	MAGHARIBI	KIZIMBANI
6623	13.09.18	T	F	T	T	YES	T	T	T	T	121482	121482_1	INDEX_HOUSEHOLD	UNGUJA	UNGUJA WEST	MAGHARIBI	KIANGA
6625	13.09.18	F	F	F	T	NO	F	F	F	F	121482	121482_2	NEIGHBOR_OF_INDEX_HOUSEHOLD	UNGUJA	UNGUJA WEST	MAGHARIBI	KIANGA
6627	14.09.18	T	F	T	T	YES	T	T	T	T	121500	121500	INDEX_HOUSEHOLD	UNGUJA	UNGUJA SOUTH	KUSINI	KIZIMKAZI MKUNGUNI
6656	14.09.18	T	F	T	T	YES	T	T	T	T	121503	121503_1	INDEX_HOUSEHOLD	UNGUJA	UNGUJA WEST	MAGHARIBI	KIZIMBANI
6664	14.09.18	F	F	F	T	NO	F	F	F	F	121503	121503_2	NEIGHBOR_OF_INDEX_HOUSEHOLD	UNGUJA	UNGUJA WEST	MAGHARIBI	KIZIMBANI
6702	20.09.18	T	F	T	T	YES	T	T	T	T	121519	121519	INDEX_HOUSEHOLD	UNGUJA	UNGUJA WEST	MAGHARIBI	KIANGA
6766	20.09.18	T	F	T	T	YES	T	T	T	T	121584	121584	INDEX_HOUSEHOLD	UNGUJA	UNGUJA SOUTH	KUSINI	KIZIMKAZI MKUNGUNI
6801	17.10.18	F	F	F	F	YES	T	T	T	T	121891	121891_1	INDEX_HOUSEHOLD	UNGUJA	UNGUJA WEST	MAGHARIBI	CHUKWANI
6802	17.10.18	F	F	F	F	YES	F	F	F	F	121891	121891_1	INDEX_HOUSEHOLD	UNGUJA	UNGUJA WEST	MAGHARIBI	CHUKWANI
6818	17.10.18	T	F	T	T	YES	T	T	T	T	121896	121896_1	INDEX_HOUSEHOLD	UNGUJA	UNGUJA WEST	MAGHARIBI	KIZIMBANI
6819	17.10.18	T	F	T	T	YES	F	F	F	F	121896	121896_1	INDEX_HOUSEHOLD	UNGUJA	UNGUJA WEST	MAGHARIBI	KIZIMBANI
6920	19.05.17	F	F	F	F	NO	F	F	F	F	113879	113879_1	TRANSECT_HOUSEHOLD	UNGUJA	UNGUJA WEST	MAGHARIBI	KOMBENI
6927	19.05.17	F	F	F	F	NO	F	F	F	F	113879	113879_2	NEIGHBOR_OF_INDEX_HOUSEHOLD	UNGUJA	UNGUJA WEST	MAGHARIBI	KOMBENI
6932	19.05.17	F	F	F	F	NO	F	F	F	F	113879	113879_2	NEIGHBOR_OF_INDEX_HOUSEHOLD	UNGUJA	UNGUJA WEST	MAGHARIBI	KOMBENI
6960	23.05.17	F	F	F	F	NO	F	F	F	F	113888	113888	TRANSECT_HOUSEHOLD	UNGUJA	UNGUJA SOUTH	KUSINI	KIZIMKAZI MKUNGUNI
7305	13.06.17	F	F	F	F	NO	F	F	F	F	114586	114586	INDEX_HOUSEHOLD	PEMBA	PEMBA SOUTH	MKOANI	MTANGANI
7558	17.07.17	F	F	F	F	NO	T	T	T	T	115490	115490_1	INDEX_HOUSEHOLD	UNGUJA	UNGUJA WEST	MAGHARIBI	KISAUNI
7560	17.07.17	F	F	F	F	NO	F	F	F	F	115490	115490_1	INDEX_HOUSEHOLD	UNGUJA	UNGUJA WEST	MAGHARIBI	KISAUNI
7636	17.07.17	F	F	F	F	NO	F	T	F	T	115523	115523	INDEX_HOUSEHOLD	PEMBA	PEMBA SOUTH	CHAKE CHAKE	MVUMONI
7719	17.07.17	F	F	F	F	NO	F	F	F	F	115534	115534_1	INDEX_HOUSEHOLD	PEMBA	PEMBA NORTH	MICHEWENI	KIFUNDI
7731	17.07.17	T	F	T	F	YES	T	T	F	T	115534	115534_2	NEIGHBOR_OF_INDEX_HOUSEHOLD	PEMBA	PEMBA NORTH	MICHEWENI	KIFUNDI
7831	18.07.17	F	F	F	F	YES	T	F	F	T	115610	115610_1	TRANSECT_HOUSEHOLD	UNGUJA	UNGUJA WEST	MAGHARIBI	CHUKWANI
7834	18.07.17	F	F	F	F	YES	F	F	F	F	115610	115610_2	INDEX_HOUSEHOLD	UNGUJA	UNGUJA WEST	MAGHARIBI	CHUKWANI
7920	05.08.17	T	F	T	T	YES	T	F	F	T	115836	115836_1	INDEX_HOUSEHOLD	PEMBA	PEMBA SOUTH	MKOANI	UKUTINI
7921	05.08.17	F	F	F	T	YES	F	F	F	F	115836	115836_1	INDEX_HOUSEHOLD	PEMBA	PEMBA SOUTH	MKOANI	UKUTINI
7987	30.08.17	F	F	F	F	NO	F	F	F	F	116024	116024_1	INDEX_HOUSEHOLD	PEMBA	PEMBA SOUTH	MKOANI	MAKOMBENI
8178	26.09.17	F	F	F	F	NO	F	F	F	F	116246	116246	TRANSECT_HOUSEHOLD	PEMBA	PEMBA SOUTH	MKOANI	KENGEJA
8253	05.10.17	F	F	F	F	NO	T	T	T	T	116298	116298	INDEX_HOUSEHOLD	UNGUJA	UNGUJA WEST	MAGHARIBI	FUONI KIJITO UPELE
8270	09.10.17	F	F	F	F	NA	F	F	F	F	116303	116303_1	NEIGHBOR_OF_INDEX_HOUSEHOLD	PEMBA	PEMBA SOUTH	CHAKE CHAKE	NDAGONI
8278	09.10.17	F	F	F	F	NO	F	F	F	F	116303	116303_2	NEIGHBOR_OF_INDEX_HOUSEHOLD	PEMBA	PEMBA SOUTH	CHAKE CHAKE	NDAGONI
8281	09.10.17	F	F	F	F	NA	F	F	F	F	116303	116303_3	NEIGHBOR_OF_INDEX_HOUSEHOLD	PEMBA	PEMBA SOUTH	CHAKE CHAKE	NDAGONI
8290	06.10.17	F	F	F	F	NO	T	T	T	T	116311	116311	INDEX_HOUSEHOLD	UNGUJA	UNGUJA WEST	MAGHARIBI	MWANYANYA
8353	11.10.17	F	F	F	F	NO	F	F	F	F	116350	116350	NEIGHBOR_OF_INDEX_HOUSEHOLD	PEMBA	PEMBA SOUTH	CHAKE CHAKE	MKOROSHONI
8482	20.10.17	F	F	F	F	NO	F	F	F	F	116394	116394_1	TRANSECT_HOUSEHOLD	PEMBA	PEMBA NORTH	MICHEWENI	TUMBE MASHARIKI
8500	20.10.17	F	F	F	F	NO	NA	NA	NA	T	116394	116394_2	NA	PEMBA	PEMBA NORTH	MICHEWENI	TUMBE MASHARIKI
8517	20.10.17	F	F	F	F	NO	F	F	F	F	116394	116394_3	INDEX_HOUSEHOLD	PEMBA	PEMBA NORTH	MICHEWENI	TUMBE MASHARIKI
8521	20.10.17	F	F	F	F	NO	T	T	T	T	116394	116394_3	INDEX_HOUSEHOLD	PEMBA	PEMBA NORTH	MICHEWENI	TUMBE MASHARIKI
8545	24.10.17	F	F	F	F	NO	T	T	T	T	116442	116442_1	INDEX_HOUSEHOLD	PEMBA	PEMBA NORTH	MICHEWENI	TUMBE MASHARIKI
8561	24.10.17	F	F	F	F	NO	F	F	F	F	116442	116442_2	TRANSECT_HOUSEHOLD	PEMBA	PEMBA NORTH	MICHEWENI	TUMBE MASHARIKI
8566	24.10.17	F	F	F	F	NA	NA	NA	NA	NA	116442	116442_3	NA	PEMBA	PEMBA NORTH	MICHEWENI	TUMBE MASHARIKI
8595	25.10.17	F	F	F	F	NA	F	T	F	T	116485	116485_1	NEIGHBOR_OF_INDEX_HOUSEHOLD	PEMBA	PEMBA SOUTH	CHAKE CHAKE	NDAGONI
8599	25.10.17	T	T	F	F	YES	F	F	F	F	116485	116485_2	NEIGHBOR_OF_INDEX_HOUSEHOLD	PEMBA	PEMBA SOUTH	CHAKE CHAKE	NDAGONI
8602	25.10.17	F	F	F	F	NA	NA	NA	NA	NA	116485	116485_3	NA	PEMBA	PEMBA SOUTH	CHAKE CHAKE	NDAGONI
8608	25.10.17	F	F	F	F	NA	NA	NA	NA	NA	116485	116485_4	NA	PEMBA	PEMBA SOUTH	CHAKE CHAKE	NDAGONI
8614	25.10.17	F	F	F	F	NO	NA	NA	NA	NA	116485	116485_5	NA	PEMBA	PEMBA SOUTH	CHAKE CHAKE	NDAGONI
8615	25.10.17	F	F	F	F	NO	NA	NA	NA	NA	116485	116485_5	NA	PEMBA	PEMBA SOUTH	CHAKE CHAKE	NDAGONI
8616	25.10.17	F	F	F	F	NO	T	T	T	T	116490	116490	INDEX_HOUSEHOLD	PEMBA	PEMBA NORTH	MICHEWENI	MGOGONI
8667	02.11.17	F	F	F	F	NO	F	F	F	F	116533	116533	TRANSECT_HOUSEHOLD	UNGUJA	UNGUJA WEST	MAGHARIBI	FUONI KIBONDENI
8699	07.11.17	T	T	F	T	YES	T	T	T	T	116572	116572	INDEX_HOUSEHOLD	PEMBA	PEMBA NORTH	MICHEWENI	SIZINI
8715	07.11.17	F	F	F	F	NA	T	T	T	T	116575	116575_1	INDEX_HOUSEHOLD	PEMBA	PEMBA SOUTH	CHAKE CHAKE	NDAGONI
8722	07.11.17	F	F	F	F	NA	F	F	F	F	116575	116575_2	NEIGHBOR_OF_INDEX_HOUSEHOLD	PEMBA	PEMBA SOUTH	CHAKE CHAKE	NDAGONI
8731	07.11.17	T	F	T	T	YES	F	T	F	T	116577	116577_1	INDEX_HOUSEHOLD	UNGUJA	UNGUJA WEST	MAGHARIBI	BWELEO
8732	07.11.17	T	F	T	T	YES	T	T	T	T	116577	116577_1	INDEX_HOUSEHOLD	UNGUJA	UNGUJA WEST	MAGHARIBI	BWELEO
8747	07.11.17	F	F	F	F	NO	F	F	F	F	116586	116586_1	INDEX_HOUSEHOLD	UNGUJA	UNGUJA SOUTH	KUSINI	PAJE
8748	07.11.17	F	F	F	F	NO	F	F	F	F	116586	116586_1	INDEX_HOUSEHOLD	UNGUJA	UNGUJA SOUTH	KUSINI	PAJE
8750	07.11.17	F	F	F	F	NO	T	T	T	T	116586	116586_1	INDEX_HOUSEHOLD	UNGUJA	UNGUJA SOUTH	KUSINI	PAJE
8820	27.11.17	T	F	T	T	YES	T	T	T	T	116690	116690_1	INDEX_HOUSEHOLD	UNGUJA	UNGUJA WEST	MAGHARIBI	NYAMANZI
8822	27.11.17	F	F	F	T	YES	F	F	F	F	116690	116690_1	INDEX_HOUSEHOLD	UNGUJA	UNGUJA WEST	MAGHARIBI	NYAMANZI
8849	30.11.17	F	F	F	F	NO	T	T	F	T	116733	116733_1	INDEX_HOUSEHOLD	PEMBA	PEMBA SOUTH	CHAKE CHAKE	NDAGONI
8850	30.11.17	F	F	F	F	NO	T	T	T	T	116733	116733_1	INDEX_HOUSEHOLD	PEMBA	PEMBA SOUTH	CHAKE CHAKE	NDAGONI
8851	30.11.17	F	F	F	F	NO	T	T	F	T	116733	116733_1	INDEX_HOUSEHOLD	PEMBA	PEMBA SOUTH	CHAKE CHAKE	NDAGONI
8858	30.11.17	F	F	F	F	NO	F	F	F	F	116733	116733_2	NEIGHBOR_OF_INDEX_HOUSEHOLD	PEMBA	PEMBA SOUTH	CHAKE CHAKE	NDAGONI
8859	30.11.17	F	F	F	F	NO	F	F	F	F	116733	116733_2	NEIGHBOR_OF_INDEX_HOUSEHOLD	PEMBA	PEMBA SOUTH	CHAKE CHAKE	NDAGONI
8876	05.12.17	T	F	T	T	YES	T	T	T	T	116761	116761	INDEX_HOUSEHOLD	PEMBA	PEMBA SOUTH	MKOANI	MIZINGANI
8898	12.12.17	F	F	F	T	YES	F	F	F	F	116827	116827_1	NEIGHBOR_OF_INDEX_HOUSEHOLD	UNGUJA	UNGUJA SOUTH	KUSINI	PAJE
8901	12.12.17	T	F	T	T	YES	T	T	T	T	116827	116827_2	INDEX_HOUSEHOLD	UNGUJA	UNGUJA SOUTH	KUSINI	PAJE
8902	12.12.17	F	F	F	F	NA	T	T	T	T	116835	116835_1	INDEX_HOUSEHOLD	PEMBA	PEMBA NORTH	MICHEWENI	TUMBE MASHARIKI
8903	12.12.17	F	F	F	F	NA	F	F	F	F	116835	116835_1	INDEX_HOUSEHOLD	PEMBA	PEMBA NORTH	MICHEWENI	TUMBE MASHARIKI
8904	12.12.17	F	F	F	F	NA	F	F	F	F	116835	116835_1	INDEX_HOUSEHOLD	PEMBA	PEMBA NORTH	MICHEWENI	TUMBE MASHARIKI
8907	12.12.17	F	F	F	F	NO	F	F	F	F	116835	116835_2	NEIGHBOR_OF_INDEX_HOUSEHOLD	PEMBA	PEMBA NORTH	MICHEWENI	TUMBE MASHARIKI
8914	12.12.17	F	F	F	F	YES	F	F	F	F	116835	116835_3	NEIGHBOR_OF_INDEX_HOUSEHOLD	PEMBA	PEMBA NORTH	MICHEWENI	TUMBE MASHARIKI
8916	12.12.17	F	F	F	F	YES	F	F	F	F	116835	116835_3	NEIGHBOR_OF_INDEX_HOUSEHOLD	PEMBA	PEMBA NORTH	MICHEWENI	TUMBE MASHARIKI
8917	12.12.17	F	F	F	F	YES	T	F	F	T	116835	116835_3	NEIGHBOR_OF_INDEX_HOUSEHOLD	PEMBA	PEMBA NORTH	MICHEWENI	TUMBE MASHARIKI
8918	12.12.17	F	F	F	F	YES	T	F	F	T	116835	116835_3	NEIGHBOR_OF_INDEX_HOUSEHOLD	PEMBA	PEMBA NORTH	MICHEWENI	TUMBE MASHARIKI
8934	22.12.17	F	F	F	F	NO	T	T	T	T	117016	117016	INDEX_HOUSEHOLD	PEMBA	PEMBA NORTH	MICHEWENI	TUMBE MASHARIKI
