# Supplementary material for: Multiplexed ddPCR-amplicon sequencing reveals isolated Plasmodium falciparum populations amenable to local elimination in Zanzibar, Tanzania
Source: Nat Commun. 2023 Jun 22;14:3699. doi: 10.1038/s41467-023-39417-1 (PMC10287761; doi:10.1038/s41467-023-39417-1)
Supplement: Supplementary file 5 — Supplementary Data 2 [file 41467_2023_39417_MOESM5_ESM.csv]

SampleID	MarkerID	Haplotype
208	ama1_D2_18	ama1_D2_18-4
208	csp_27	csp_27-94
208	t08	t08-2
208	t11	t11-14
208	t25	t25-2
208	t26	t26-1
208	t28	t28-2
208	t30	t30-1
208	t31	t31-13
208	t45	t45-10
208	t49	t49-2
208	t54	t54-4
208	t60	t60-3
208	t66	t66-2
208	t67	t67-1
208	t72	t72-5
208	t73	t73-44
208	t74	t74-2
208	t96	t96-2
208	t99	t99-3
260	ama1_D2_18	ama1_D2_18-23
260	cpp_30	cpp_30-36
260	csp_27	csp_27-71
260	msp7_1	msp7_1-35
260	t01	t01-4
260	t04	t04-8
260	t08	t08-1
260	t11	t11-1
260	t17	t17-2
260	t25	t25-2
260	t26	t26-1
260	t28	t28-1
260	t30	t30-5
260	t31	t31-5
260	t33	t33-4
260	t34	t34-3
260	t35	t35-1
260	t45	t45-8
260	t47	t47-6
260	t49	t49-1
260	t53	t53-4
260	t54	t54-6
260	t60	t60-1
260	t62	t62-2
260	t66	t66-2
260	t67	t67-4
260	t72	t72-2
260	t73	t73-107
260	t74	t74-3
260	t82	t82-1
260	t85	t85-1
260	t96	t96-2
260	t98	t98-1
260	t99	t99-7
493	ama1_D2_18	ama1_D2_18-16
493	cpmp_22	cpmp_22-10
493	cpp_30	cpp_30-1
493	csp_27	csp_27-163
493	msp7_1	msp7_1-2
493	t04	t04-8
493	t08	t08-22
493	t11	t11-1
493	t26	t26-1
493	t28	t28-2
493	t30	t30-5
493	t31	t31-5
493	t33	t33-6
493	t34	t34-1
493	t35	t35-2
493	t45	t45-12
493	t47	t47-6
493	t49	t49-1
493	t53	t53-3
493	t54	t54-6
493	t60	t60-3
493	t62	t62-1
493	t66	t66-2
493	t67	t67-4
493	t72	t72-1
493	t73	t73-65
493	t74	t74-4
493	t82	t82-1
493	t85	t85-1
493	t96	t96-1
493	t98	t98-1
493	t99	t99-3
719	ama1_D2_18	ama1_D2_18-24
719	ama1_D2_18	ama1_D2_18-5
719	cpmp_22	cpmp_22-10
719	cpmp_22	cpmp_22-47
719	cpp_30	cpp_30-35
719	csp_27	csp_27-268
719	csp_27	csp_27-95
719	msp7_1	msp7_1-2
719	msp7_1	msp7_1-8
719	t01	t01-1
719	t04	t04-15
719	t04	t04-8
719	t08	t08-2
719	t11	t11-1
719	t11	t11-5
719	t11	t11-57
719	t17	t17-1
719	t25	t25-3
719	t26	t26-1
719	t28	t28-2
719	t30	t30-1
719	t30	t30-6
719	t31	t31-5
719	t33	t33-2
719	t34	t34-1
719	t35	t35-1
719	t45	t45-7
719	t47	t47-6
719	t49	t49-1
719	t53	t53-10
719	t53	t53-2
719	t54	t54-4
719	t54	t54-6
719	t60	t60-1
719	t60	t60-2
719	t62	t62-3
719	t66	t66-2
719	t67	t67-4
719	t72	t72-2
719	t72	t72-8
719	t73	t73-236
719	t73	t73-39
719	t74	t74-3
719	t74	t74-9
719	t82	t82-1
719	t85	t85-1
719	t96	t96-1
719	t98	t98-1
719	t99	t99-2
719	t99	t99-7
725	ama1_D2_18	ama1_D2_18-10
725	cpmp_22	cpmp_22-51
725	cpp_30	cpp_30-6
725	csp_27	csp_27-313
725	csp_27	csp_27-4
725	msp7_1	msp7_1-42
725	t04	t04-4
725	t08	t08-2
725	t11	t11-6
725	t17	t17-2
725	t25	t25-2
725	t26	t26-1
725	t30	t30-5
725	t31	t31-2
725	t31	t31-5
725	t33	t33-1
725	t34	t34-1
725	t35	t35-2
725	t45	t45-2
725	t47	t47-2
725	t49	t49-1
725	t53	t53-2
725	t54	t54-7
725	t60	t60-3
725	t62	t62-4
725	t66	t66-2
725	t67	t67-4
725	t72	t72-3
725	t73	t73-4
725	t74	t74-3
725	t82	t82-1
725	t96	t96-1
725	t98	t98-1
725	t99	t99-3
781	ama1_D2_18	ama1_D2_18-4
781	cpmp_22	cpmp_22-19
781	cpp_30	cpp_30-3
781	cpp_30	cpp_30-67
781	csp_27	csp_27-163
781	csp_27	csp_27-163
781	msp7_1	msp7_1-11
781	t04	t04-26
781	t08	t08-1
781	t11	t11-14
781	t26	t26-1
781	t28	t28-5
781	t30	t30-5
781	t31	t31-2
781	t33	t33-4
781	t35	t35-1
781	t45	t45-8
781	t47	t47-2
781	t49	t49-1
781	t54	t54-1
781	t60	t60-1
781	t66	t66-2
781	t67	t67-3
781	t72	t72-2
781	t73	t73-4
781	t74	t74-2
781	t82	t82-1
781	t85	t85-1
781	t96	t96-2
781	t98	t98-1
781	t99	t99-2
797	ama1_D2_18	ama1_D2_18-4
797	cpmp_22	cpmp_22-19
797	cpp_30	cpp_30-29
797	csp_27	csp_27-173
797	msp7_1	msp7_1-84
797	t01	t01-1
797	t04	t04-35
797	t08	t08-2
797	t11	t11-7
797	t17	t17-2
797	t25	t25-2
797	t26	t26-1
797	t28	t28-4
797	t30	t30-1
797	t31	t31-13
797	t33	t33-6
797	t34	t34-1
797	t35	t35-1
797	t45	t45-6
797	t47	t47-6
797	t49	t49-1
797	t53	t53-4
797	t54	t54-3
797	t60	t60-1
797	t62	t62-7
797	t66	t66-2
797	t67	t67-1
797	t72	t72-5
797	t73	t73-39
797	t74	t74-1
797	t82	t82-1
797	t85	t85-1
797	t96	t96-2
797	t98	t98-3
797	t99	t99-7
1229	ama1_D2_18	ama1_D2_18-1
1229	cpp_30	cpp_30-1
1229	cpp_30	cpp_30-8
1229	csp_27	csp_27-1
1229	csp_27	csp_27-22
1229	msp7_1	msp7_1-2
1229	t01	t01-1
1229	t08	t08-2
1229	t11	t11-1
1229	t25	t25-1
1229	t26	t26-1
1229	t28	t28-1
1229	t30	t30-1
1229	t31	t31-2
1229	t33	t33-2
1229	t34	t34-1
1229	t35	t35-1
1229	t45	t45-2
1229	t53	t53-1
1229	t54	t54-1
1229	t67	t67-1
1229	t72	t72-4
1229	t73	t73-1
1229	t74	t74-3
1229	t82	t82-1
1229	t85	t85-1
1229	t96	t96-1
1229	t98	t98-1
1332	cpmp_22	cpmp_22-2
1332	cpp_30	cpp_30-11
1332	cpp_30	cpp_30-8
1332	csp_27	csp_27-1
1332	csp_27	csp_27-104
1332	csp_27	csp_27-4
1332	msp7_1	msp7_1-1
1332	msp7_1	msp7_1-11
1332	t08	t08-4
1332	t34	t34-2
1332	t60	t60-2
1332	t66	t66-2
1332	t67	t67-3
1332	t72	t72-2
1332	t72	t72-8
1332	t74	t74-2
1376	ama1_D2_18	ama1_D2_18-4
1376	t04	t04-3
1376	t25	t25-2
1376	t26	t26-1
1376	t28	t28-2
1376	t30	t30-2
1376	t33	t33-4
1376	t34	t34-1
1376	t35	t35-2
1376	t47	t47-2
1376	t54	t54-1
1376	t60	t60-1
1376	t62	t62-2
1376	t66	t66-2
1376	t72	t72-1
1376	t73	t73-45
1376	t74	t74-1
1376	t99	t99-1
1561	ama1_D2_18	ama1_D2_18-5
1561	cpmp_22	cpmp_22-2
1561	cpmp_22	cpmp_22-7
1561	cpp_30	cpp_30-3
1561	csp_27	csp_27-171
1561	msp7_1	msp7_1-2
1561	t08	t08-8
1561	t11	t11-1
1561	t17	t17-2
1561	t25	t25-3
1561	t26	t26-1
1561	t28	t28-4
1561	t31	t31-5
1561	t33	t33-1
1561	t33	t33-2
1561	t34	t34-1
1561	t35	t35-2
1561	t45	t45-6
1561	t47	t47-2
1561	t53	t53-3
1561	t60	t60-2
1561	t62	t62-4
1561	t66	t66-2
1561	t67	t67-3
1561	t72	t72-2
1561	t73	t73-39
1561	t74	t74-2
1561	t85	t85-2
1561	t98	t98-2
1561	t99	t99-2
1565	ama1_D2_18	ama1_D2_18-5
1565	ama1_D2_18	ama1_D2_18-5
1565	cpmp_22	cpmp_22-7
1565	cpp_30	cpp_30-3
1565	csp_27	csp_27_171
1565	msp7_1	msp7_1-2
1565	t04	t04-8
1565	t04	t04-8
1565	t08	t08-8
1565	t11	t11-1
1565	t17	t17-2
1565	t25	t25-3
1565	t26	t26-1
1565	t28	t28-4
1565	t28	t28-4
1565	t30	t30-1
1565	t30	t30-1
1565	t31	t31-2
1565	t33	t33-4
1565	t35	t35-1
1565	t45	t45-6
1565	t47	t47-6
1565	t49	t49-1
1565	t53	t53-3
1565	t54	t54-7
1565	t60	t60-2
1565	t62	t62-4
1565	t62	t62-4
1565	t66	t66-2
1565	t66	t66-2
1565	t67	t67-3
1565	t72	t72-2
1565	t73	t73-39
1565	t73	t73-39
1565	t74	t74-2
1565	t85	t85-1
1565	t96	t96-1
1565	t98	t98-2
1565	t99	t99-2
1642	ama1_D2_18	ama1_D2_18-8
1642	cpp_30	cpp_30-30
1642	csp_27	csp_27-192
1642	msp7_1	msp7_1-28
1642	t01	t01-1
1642	t04	t04-4
1642	t08	t08-2
1642	t11	t11-1
1642	t17	t17-1
1642	t25	t25-2
1642	t26	t26-1
1642	t28	t28-5
1642	t30	t30-2
1642	t31	t31-5
1642	t33	t33-3
1642	t34	t34-1
1642	t35	t35-1
1642	t45	t45-6
1642	t47	t47-2
1642	t49	t49-1
1642	t53	t53-6
1642	t54	t54-6
1642	t60	t60-1
1642	t62	t62-2
1642	t66	t66-1
1642	t67	t67-4
1642	t72	t72-1
1642	t73	t73-98
1642	t74	t74-2
1642	t82	t82-1
1642	t85	t85-4
1642	t96	t96-2
1642	t98	t98-1
1642	t99	t99-1
1689	cpmp_22	cpmp_22-11
1689	cpp_30	cpp_30-33
1689	csp_27	csp_27-163
1689	msp7_1	msp7_1-5
1689	t04	t04-18
1689	t08	t08-2
1689	t11	t11-14
1689	t17	t17-1
1689	t25	t25-2
1689	t26	t26-1
1689	t28	t28-5
1689	t30	t30-5
1689	t31	t31-2
1689	t33	t33-1
1689	t35	t35-1
1689	t45	t45-6
1689	t47	t47-6
1689	t49	t49-1
1689	t53	t53-3
1689	t54	t54-6
1689	t60	t60-1
1689	t62	t62-1
1689	t66	t66-2
1689	t67	t67-4
1689	t72	t72-2
1689	t73	t73-151
1689	t74	t74-2
1689	t82	t82-1
1689	t85	t85-1
1689	t98	t98-2
1689	t99	t99-7
1865	ama1_D2_18	ama1_D2_18-4
1865	ama1_D2_18	ama1_D2_18-8
1865	cpmp_22	cpmp_22-13
1865	cpmp_22	cpmp_22-14
1865	cpp_30	cpp_30-3
1865	cpp_30	cpp_30-35
1865	csp_27	csp_27-171
1865	msp7_1	msp7_1-38
1865	t01	t01-1
1865	t04	t04-8
1865	t11	t11-5
1865	t17	t17-2
1865	t25	t25-2
1865	t26	t26-1
1865	t28	t28-5
1865	t30	t30-7
1865	t31	t31-5
1865	t33	t33-1
1865	t33	t33-4
1865	t34	t34-3
1865	t35	t35-1
1865	t45	t45-6
1865	t45	t45-8
1865	t47	t47-7
1865	t53	t53-2
1865	t53	t53-8
1865	t54	t54-7
1865	t60	t60-1
1865	t62	t62-2
1865	t66	t66-2
1865	t67	t67-4
1865	t72	t72-2
1865	t72	t72-3
1865	t73	t73-98
1865	t74	t74-3
1865	t82	t82-1
1865	t85	t85-2
1865	t98	t98-1
1905	ama1_D2_18	ama1_D2_18-3
1905	cpmp_22	cpmp_22-10
1905	cpp_30	cpp_30-21
1905	csp_27	csp_27-95
1905	msp7_1	msp7_1-1
1905	t01	t01-2
1905	t04	t04-11
1905	t08	t08-2
1905	t11	t11-25
1905	t17	t17-1
1905	t25	t25-2
1905	t26	t26-1
1905	t28	t28-4
1905	t30	t30-1
1905	t31	t31-2
1905	t33	t33-3
1905	t34	t34-3
1905	t35	t35-1
1905	t45	t45-6
1905	t47	t47-6
1905	t49	t49-1
1905	t53	t53-2
1905	t54	t54-6
1905	t60	t60-1
1905	t62	t62-4
1905	t66	t66-2
1905	t67	t67-2
1905	t72	t72-2
1905	t73	t73-44
1905	t74	t74-3
1905	t82	t82-1
1905	t85	t85-1
1905	t96	t96-1
1905	t98	t98-1
1905	t99	t99-13
1932	ama1_D2_18	ama1_D2_18-16
1932	cpmp_22	cpmp_22-16
1932	cpmp_22	cpmp_22-17
1932	cpp_30	cpp_30-29
1932	cpp_30	cpp_30-3
1932	csp_27	csp_27-293
1932	msp7_1	msp7_1-11
1932	t01	t01-4
1932	t04	t04-4
1932	t04	t04-8
1932	t08	t08-1
1932	t08	t08-2
1932	t11	t11-14
1932	t17	t17-2
1932	t25	t25-2
1932	t26	t26-1
1932	t28	t28-5
1932	t30	t30-2
1932	t31	t31-5
1932	t33	t33-2
1932	t34	t34-1
1932	t35	t35-2
1932	t45	t45-6
1932	t47	t47-2
1932	t47	t47-6
1932	t49	t49-1
1932	t53	t53-5
1932	t54	t54-1
1932	t60	t60-1
1932	t62	t62-2
1932	t62	t62-4
1932	t66	t66-2
1932	t67	t67-4
1932	t72	t72-1
1932	t72	t72-2
1932	t73	t73-7
1932	t74	t74-2
1932	t74	t74-3
1932	t82	t82-1
1932	t85	t85-1
1932	t96	t96-1
1932	t98	t98-5
1932	t99	t99-13
1978	ama1_D2_18	ama1_D2_18-9
1978	cpmp_22	cpmp_22-11
1978	cpp_30	cpp_30-1
1978	cpp_30	cpp_30-41
1978	csp_27	csp_27-1
1978	csp_27	csp_27-71
1978	msp7_1	msp7_1-2
1978	msp7_1	msp7_1-5
1978	t01	t01-1
1978	t04	t04-27
1978	t08	t08-4
1978	t11	t11-1
1978	t17	t17-1
1978	t25	t25-2
1978	t26	t26-1
1978	t28	t28-5
1978	t30	t30-1
1978	t31	t31-5
1978	t33	t33-6
1978	t34	t34-1
1978	t35	t35-2
1978	t45	t45-6
1978	t47	t47-6
1978	t49	t49-1
1978	t53	t53-2
1978	t54	t54-6
1978	t60	t60-1
1978	t62	t62-2
1978	t66	t66-2
1978	t67	t67-3
1978	t72	t72-3
1978	t73	t73-39
1978	t74	t74-2
1978	t82	t82-1
1978	t85	t85-1
1978	t96	t96-1
1978	t98	t98-2
1978	t99	t99-11
2152	ama1_D2_18	ama1_D2_18-10
2152	cpp_30	cpp_30-11
2152	cpp_30	cpp_30-2
2152	csp_27	csp_27-22
2152	csp_27	csp_27-4
2152	msp7_1	msp7_1-11
2152	t04	t04-28
2152	t04	t04-31
2152	t17	t17-2
2152	t28	t28-5
2152	t33	t33-2
2152	t35	t35-2
2152	t45	t45-6
2152	t47	t47-6
2152	t49	t49-2
2152	t53	t53-10
2152	t54	t54-6
2152	t60	t60-1
2152	t62	t62-2
2152	t67	t67-3
2152	t72	t72-1
2152	t73	t73-4
2152	t85	t85-1
2152	t96	t96-1
2152	t99	t99-3
2153	ama1_D2_18	ama1_D2_18-17
2153	ama1_D2_18	ama1_D2_18-20
2153	cpmp_22	cpmp_22-10
2153	cpmp_22	cpmp_22-22
2153	cpp_30	cpp_30-46
2153	cpp_30	cpp_30-47
2153	csp_27	csp_27-171
2153	csp_27	csp_27-387
2153	csp_27	csp_27-5
2153	msp7_1	msp7_1-2
2153	t04	t04-26
2153	t04	t04-4
2153	t04	t04-8
2153	t08	t08-2
2153	t11	t11-11
2153	t11	t11-31
2153	t25	t25-2
2153	t26	t26-1
2153	t28	t28-2
2153	t30	t30-1
2153	t30	t30-5
2153	t31	t31-2
2153	t31	t31-5
2153	t33	t33-1
2153	t33	t33-4
2153	t34	t34-1
2153	t35	t35-1
2153	t35	t35-2
2153	t45	t45-2
2153	t45	t45-8
2153	t47	t47-1
2153	t47	t47-7
2153	t49	t49-1
2153	t53	t53-11
2153	t53	t53-2
2153	t54	t54-6
2153	t60	t60-1
2153	t62	t62-2
2153	t66	t66-2
2153	t67	t67-4
2153	t72	t72-1
2153	t72	t72-2
2153	t73	t73-97
2153	t74	t74-10
2153	t74	t74-2
2153	t82	t82-1
2153	t85	t85-1
2153	t85	t85-4
2153	t96	t96-1
2153	t96	t96-2
2153	t98	t98-1
2153	t99	t99-11
2155	ama1_D2_18	ama1_D2_18-2
2155	ama1_D2_18	ama1_D2_18-4
2155	ama1_D2_18	ama1_D2_18-8
2155	cpmp_22	cpmp_22-24
2155	cpmp_22	cpmp_22-25
2155	cpp_30	cpp_30-29
2155	cpp_30	cpp_30-48
2155	csp_27	csp_27-173
2155	csp_27	csp_27-2
2155	csp_27	csp_27-4
2155	msp7_1	msp7_1-35
2155	msp7_1	msp7_1-48
2155	t01	t01-1
2155	t04	t04-34
2155	t08	t08-2
2155	t11	t11-11
2155	t11	t11-35
2155	t17	t17-1
2155	t25	t25-2
2155	t26	t26-1
2155	t28	t28-2
2155	t30	t30-1
2155	t30	t30-6
2155	t31	t31-2
2155	t33	t33-1
2155	t34	t34-1
2155	t35	t35-2
2155	t45	t45-8
2155	t47	t47-6
2155	t49	t49-1
2155	t53	t53-2
2155	t53	t53-8
2155	t54	t54-1
2155	t54	t54-6
2155	t60	t60-1
2155	t62	t62-2
2155	t62	t62-4
2155	t66	t66-3
2155	t67	t67-1
2155	t67	t67-4
2155	t72	t72-1
2155	t72	t72-2
2155	t72	t72-3
2155	t73	t73-151
2155	t73	t73-236
2155	t74	t74-2
2155	t82	t82-1
2155	t85	t85-1
2155	t96	t96-1
2155	t98	t98-1
2155	t99	t99-3
2155	t99	t99-7
2157	ama1_D2_18	ama1_D2_18-20
2157	ama1_D2_18	ama1_D2_18-8
2157	cpmp_22	cpmp_22-27
2157	cpp_30	cpp_30-8
2157	csp_27	csp_27-163
2157	csp_27	csp_27-456
2157	msp7_1	msp7_1-2
2157	msp7_1	msp7_1-38
2157	t01	t01-2
2157	t04	t04-4
2157	t04	t04-8
2157	t08	t08-2
2157	t11	t11-1
2157	t11	t11-11
2157	t17	t17-1
2157	t25	t25-2
2157	t26	t26-1
2157	t28	t28-4
2157	t30	t30-2
2157	t31	t31-2
2157	t33	t33-1
2157	t34	t34-1
2157	t35	t35-1
2157	t45	t45-6
2157	t47	t47-6
2157	t49	t49-1
2157	t53	t53-2
2157	t54	t54-4
2157	t60	t60-1
2157	t62	t62-2
2157	t66	t66-2
2157	t67	t67-3
2157	t72	t72-1
2157	t72	t72-2
2157	t73	t73-64
2157	t74	t74-2
2157	t82	t82-1
2157	t85	t85-1
2157	t96	t96-1
2157	t98	t98-7
2157	t99	t99-1
2281	ama1_D2_18	ama1_D2_18-9
2281	cpmp_22	cpmp_22-29
2281	cpp_30	cpp_30-33
2281	csp_27	csp_27-163
2281	msp7_1	msp7_1-2
2281	t01	t01-1
2281	t04	t04-7
2281	t08	t08-1
2281	t11	t11-25
2281	t17	t17-2
2281	t25	t25-2
2281	t26	t26-1
2281	t28	t28-4
2281	t30	t30-11
2281	t31	t31-2
2281	t33	t33-1
2281	t34	t34-1
2281	t35	t35-1
2281	t45	t45-6
2281	t47	t47-1
2281	t49	t49-1
2281	t53	t53-2
2281	t54	t54-13
2281	t60	t60-2
2281	t62	t62-2
2281	t66	t66-2
2281	t67	t67-4
2281	t72	t72-2
2281	t73	t73-98
2281	t74	t74-1
2281	t82	t82-1
2281	t85	t85-1
2281	t96	t96-1
2281	t98	t98-1
2281	t99	t99-5
2303	ama1_D2_18	ama1_D2_18-13
2303	ama1_D2_18	ama1_D2_18-24
2303	ama1_D2_18	ama1_D2_18-8
2303	cpmp_22	cpmp_22-30
2303	cpp_30	cpp_30-30
2303	cpp_30	cpp_30-48
2303	csp_27	csp_27-268
2303	csp_27	csp_27-94
2303	msp7_1	msp7_1-2
2303	msp7_1	msp7_1-35
2303	t01	t01-1
2303	t04	t04-4
2303	t04	t04-42
2303	t08	t08-1
2303	t08	t08-2
2303	t08	t08-4
2303	t11	t11-31
2303	t11	t11-6
2303	t11	t11-8
2303	t17	t17-1
2303	t25	t25-2
2303	t26	t26-1
2303	t28	t28-2
2303	t28	t28-5
2303	t30	t30-1
2303	t31	t31-13
2303	t31	t31-5
2303	t33	t33-2
2303	t33	t33-5
2303	t34	t34-1
2303	t35	t35-2
2303	t45	t45-7
2303	t47	t47-7
2303	t49	t49-1
2303	t53	t53-2
2303	t54	t54-1
2303	t60	t60-1
2303	t60	t60-3
2303	t62	t62-2
2303	t66	t66-1
2303	t66	t66-2
2303	t67	t67-1
2303	t67	t67-4
2303	t72	t72-1
2303	t72	t72-2
2303	t73	t73-1
2303	t73	t73-1
2303	t73	t73-113
2303	t73	t73-240
2303	t74	t74-1
2303	t82	t82-1
2303	t85	t85-1
2303	t96	t96-1
2303	t98	t98-2
2303	t99	t99-2
2337	ama1_D2_18	ama1_D2_18-20
2337	ama1_D2_18	ama1_D2_18-5
2337	ama1_D2_18	ama1_D2_18-6
2337	cpmp_22	cpmp_22-10
2337	cpmp_22	cpmp_22-17
2337	cpmp_22	cpmp_22-32
2337	cpmp_22	cpmp_22-33
2337	cpp_30	cpp_30-22
2337	cpp_30	cpp_30-29
2337	cpp_30	cpp_30-57
2337	cpp_30	cpp_30-6
2337	csp_27	csp_27-1
2337	csp_27	csp_27-204
2337	csp_27	csp_27-22
2337	csp_27	csp_27-94
2337	csp_27	csp_27-95
2337	msp7_1	msp7_1-2
2337	msp7_1	msp7_1-23
2337	msp7_1	msp7_1-35
2337	msp7_1	msp7_1-60
2337	t01	t01-3
2337	t04	t04-1
2337	t04	t04-8
2337	t08	t08-13
2337	t08	t08-7
2337	t11	t11-1
2337	t11	t11-14
2337	t11	t11-35
2337	t17	t17-1
2337	t25	t25-2
2337	t26	t26-1
2337	t28	t28-4
2337	t30	t30-1
2337	t30	t30-5
2337	t31	t31-2
2337	t31	t31-5
2337	t31	t31-8
2337	t33	t33-2
2337	t33	t33-4
2337	t34	t34-1
2337	t35	t35-1
2337	t35	t35-2
2337	t45	t45-6
2337	t45	t45-8
2337	t47	t47-3
2337	t47	t47-7
2337	t49	t49-1
2337	t53	t53-2
2337	t54	t54-1
2337	t54	t54-6
2337	t60	t60-1
2337	t60	t60-3
2337	t62	t62-2
2337	t62	t62-4
2337	t66	t66-2
2337	t66	t66-3
2337	t67	t67-4
2337	t72	t72-1
2337	t72	t72-2
2337	t73	t73-274
2337	t73	t73-323
2337	t73	t73-5
2337	t73	t73-98
2337	t74	t74-1
2337	t82	t82-1
2337	t85	t85-1
2337	t85	t85-4
2337	t96	t96-1
2337	t96	t96-2
2337	t98	t98-1
2337	t99	t99-11
2337	t99	t99-13
2353	ama1_D2_18	ama1_D2_18-27
2353	cpmp_22	cpmp_22-35
2353	cpp_30	cpp_30-32
2353	csp_27	csp_27-173
2353	csp_27	csp_27-3
2353	csp_27	csp_27-501
2353	msp7_1	msp7_1-1
2353	t01	t01-1
2353	t04	t04-26
2353	t08	t08-4
2353	t11	t11-5
2353	t17	t17-1
2353	t25	t25-2
2353	t26	t26-1
2353	t28	t28-2
2353	t30	t30-1
2353	t31	t31-2
2353	t33	t33-1
2353	t34	t34-1
2353	t35	t35-2
2353	t45	t45-6
2353	t47	t47-2
2353	t49	t49-1
2353	t53	t53-2
2353	t54	t54-6
2353	t60	t60-1
2353	t62	t62-2
2353	t66	t66-2
2353	t67	t67-4
2353	t72	t72-2
2353	t73	t73-39
2353	t74	t74-2
2353	t82	t82-1
2353	t85	t85-1
2353	t96	t96-1
2353	t98	t98-1
2353	t99	t99-1
2397	msp7_1	msp7_1-28
2397	msp7_1	msp7_1-38
2397	t04	t04-1
2397	t04	t04-39
2397	t08	t08-2
2397	t08	t08-7
2397	t11	t11-14
2397	t31	t31-5
2397	t33	t33-1
2397	t34	t34-1
2397	t35	t35-1
2397	t35	t35-2
2397	t47	t47-2
2397	t47	t47-6
2397	t54	t54-1
2397	t60	t60-1
2397	t60	t60-5
2397	t62	t62-2
2397	t66	t66-1
2397	t67	t67-1
2397	t67	t67-4
2397	t72	t72-1
2397	t72	t72-2
2397	t73	t73-2
2397	t73	t73-65
2397	t74	t74-1
2397	t82	t82-1
2397	t85	t85-4
2397	t98	t98-2
2397	t99	t99-13
2397	t99	t99-7
2414	ama1_D2_18	ama1_D2_18-13
2414	cpmp_22	cpmp_22-2
2414	cpp_30	cpp_30-67
2414	msp7_1	msp7_1-40
2414	t01	t01-1
2414	t04	t04-26
2414	t04	t04-4
2414	t11	t11-5
2414	t17	t17-2
2414	t28	t28-2
2414	t30	t30-1
2414	t31	t31-2
2414	t33	t33-1
2414	t34	t34-3
2414	t35	t35-1
2414	t45	t45-2
2414	t47	t47-7
2414	t49	t49-1
2414	t53	t53-8
2414	t54	t54-1
2414	t54	t54-6
2414	t60	t60-2
2414	t62	t62-2
2414	t66	t66-2
2414	t72	t72-5
2414	t73	t73-4
2414	t73	t73-43
2414	t73	t73-44
2414	t74	t74-1
2414	t82	t82-1
2414	t85	t85-3
2414	t96	t96-2
2414	t98	t98-1
2414	t99	t99-2
2419	ama1_D2_18	ama1_D2_18-19
2419	cpmp_22	cpmp_22-14
2419	cpp_30	cpp_30-45
2419	csp_27	csp_27-3
2419	msp7_1	msp7_1-2
2419	t01	t01-1
2419	t04	t04-33
2419	t08	t08-7
2419	t17	t17-1
2419	t25	t25-1
2419	t26	t26-1
2419	t28	t28-5
2419	t30	t30-1
2419	t31	t31-2
2419	t33	t33-6
2419	t34	t34-2
2419	t35	t35-1
2419	t45	t45-6
2419	t47	t47-1
2419	t49	t49-1
2419	t53	t53-2
2419	t54	t54-6
2419	t60	t60-2
2419	t62	t62-2
2419	t66	t66-2
2419	t67	t67-4
2419	t72	t72-5
2419	t73	t73-4
2419	t74	t74-2
2419	t82	t82-1
2419	t85	t85-1
2419	t96	t96-2
2419	t98	t98-1
2419	t99	t99-1
2709	ama1_D2_18	ama1_D2_18-13
2709	cpp_30	cpp_30-48
2709	csp_27	csp_27-22
2709	msp7_1	msp7_1-2
2709	t04	t04-27
2709	t17	t17-2
2709	t25	t25-2
2709	t26	t26-1
2709	t28	t28-1
2709	t30	t30-3
2709	t31	t31-2
2709	t33	t33-1
2709	t34	t34-1
2709	t35	t35-1
2709	t45	t45-6
2709	t45	t45-7
2709	t47	t47-3
2709	t49	t49-1
2709	t54	t54-1
2709	t54	t54-6
2709	t66	t66-2
2709	t72	t72-1
2709	t74	t74-2
2709	t82	t82-1
2709	t85	t85-1
2709	t96	t96-1
2709	t98	t98-2
2709	t99	t99-3
2709	t99	t99-7
2710	ama1_D2_18	ama1_D2_18-12
2710	cpmp_22	cpmp_22-43
2710	cpp_30	cpp_30-1
2710	csp_27	csp_27-1
2710	msp7_1	msp7_1-2
2710	msp7_1	msp7_1-38
2710	t04	t04-8
2710	t08	t08-23
2710	t26	t26-1
2710	t28	t28-2
2710	t34	t34-1
2710	t35	t35-2
2710	t45	t45-6
2710	t47	t47-2
2710	t49	t49-2
2710	t54	t54-4
2710	t60	t60-1
2710	t62	t62-2
2710	t72	t72-3
2710	t85	t85-1
2710	t96	t96-1
2710	t98	t98-2
2710	t99	t99-7
2719	ama1_D2_18	ama1_D2_18-20
2719	ama1_D2_18	ama1_D2_18-5
2719	cpmp_22	cpmp_22-15
2719	cpmp_22	cpmp_22-46
2719	cpmp_22	cpmp_22-47
2719	cpp_30	cpp_30-23
2719	cpp_30	cpp_30-8
2719	csp_27	csp_27-3
2719	csp_27	csp_27-3
2719	csp_27	csp_27-32
2719	csp_27	csp_27-412
2719	csp_27	csp_27-6
2719	msp7_1	msp7_1-2
2719	msp7_1	msp7_1-30
2719	msp7_1	msp7_1-35
2719	t04	t04-26
2719	t04	t04-4
2719	t08	t08-2
2719	t08	t08-4
2719	t08	t08-7
2719	t11	t11-11
2719	t11	t11-47
2719	t17	t17-1
2719	t25	t25-3
2719	t26	t26-1
2719	t28	t28-4
2719	t30	t30-1
2719	t30	t30-14
2719	t30	t30-5
2719	t31	t31-2
2719	t31	t31-5
2719	t33	t33-3
2719	t33	t33-6
2719	t34	t34-1
2719	t35	t35-1
2719	t35	t35-2
2719	t45	t45-2
2719	t45	t45-8
2719	t47	t47-1
2719	t49	t49-1
2719	t53	t53-2
2719	t54	t54-3
2719	t54	t54-7
2719	t60	t60-3
2719	t62	t62-7
2719	t66	t66-4
2719	t67	t67-4
2719	t72	t72-1
2719	t72	t72-2
2719	t73	t73-215
2719	t73	t73-274
2719	t74	t74-2
2719	t82	t82-1
2719	t85	t85-1
2719	t85	t85-4
2719	t96	t96-1
2719	t96	t96-2
2719	t98	t98-2
2719	t99	t99-7
2737	ama1_D2_18	ama1_D2_18-23
2737	cpmp_22	cpmp_22-14
2737	cpmp_22	cpmp_22-48
2737	cpp_30	cpp_30-1
2737	cpp_30	cpp_30-8
2737	csp_27	csp_27-1
2737	csp_27	csp_27-95
2737	msp7_1	msp7_1-2
2737	t01	t01-3
2737	t04	t04-28
2737	t08	t08-1
2737	t11	t11-11
2737	t17	t17-2
2737	t25	t25-1
2737	t26	t26-1
2737	t28	t28-1
2737	t30	t30-2
2737	t31	t31-13
2737	t31	t31-5
2737	t33	t33-9
2737	t34	t34-1
2737	t35	t35-2
2737	t45	t45-7
2737	t47	t47-6
2737	t49	t49-2
2737	t53	t53-2
2737	t54	t54-6
2737	t60	t60-2
2737	t62	t62-3
2737	t66	t66-3
2737	t67	t67-3
2737	t72	t72-3
2737	t73	t73-4
2737	t73	t73-5
2737	t74	t74-2
2737	t82	t82-1
2737	t85	t85-1
2737	t96	t96-1
2737	t96	t96-2
2737	t98	t98-2
2737	t99	t99-13
2737	t99	t99-6
2864	ama1_D2_18	ama1_D2_18-2
2864	ama1_D2_18	ama1_D2_18-26
2864	cpp_30	cpp_30-22
2864	cpp_30	cpp_30-6
2864	csp_27	csp_27-171
2864	csp_27	csp_27-4
2864	msp7_1	msp7_1-29
2864	t04	t04-4
2864	t08	t08-13
2864	t08	t08-21
2864	t11	t11-1
2864	t11	t11-5
2864	t30	t30-1
2864	t31	t31-5
2864	t33	t33-3
2864	t35	t35-1
2864	t35	t35-2
2864	t45	t45-6
2864	t47	t47-6
2864	t53	t53-2
2864	t54	t54-1
2864	t54	t54-6
2864	t60	t60-1
2864	t62	t62-2
2864	t66	t66-2
2864	t66	t66-4
2864	t67	t67-3
2864	t72	t72-2
2864	t72	t72-3
2864	t73	t73-4
2864	t74	t74-2
2864	t82	t82-1
2864	t98	t98-2
2864	t99	t99-2
2902	ama1_D2_18	ama1_D2_18-21
2902	cpmp_22	cpmp_22-28
2902	cpp_30	cpp_30-47
2902	cpp_30	cpp_30-50
2902	cpp_30	cpp_30-8
2902	csp_27	csp_27-95
2902	msp7_1	msp7_1-11
2902	msp7_1	msp7_1-42
2902	t01	t01-3
2902	t04	t04-8
2902	t08	t08-13
2902	t08	t08-2
2902	t11	t11-11
2902	t17	t17-1
2902	t25	t25-2
2902	t26	t26-1
2902	t28	t28-5
2902	t30	t30-2
2902	t31	t31-5
2902	t33	t33-2
2902	t33	t33-9
2902	t34	t34-1
2902	t35	t35-2
2902	t45	t45-6
2902	t47	t47-6
2902	t49	t49-1
2902	t54	t54-1
2902	t60	t60-1
2902	t62	t62-1
2902	t62	t62-5
2902	t66	t66-2
2902	t67	t67-1
2902	t67	t67-4
2902	t72	t72-1
2902	t72	t72-2
2902	t73	t73-42
2902	t74	t74-3
2902	t82	t82-1
2902	t85	t85-1
2902	t96	t96-1
2902	t98	t98-1
2902	t99	t99-3
2903	ama1_D2_18	ama1_D2_18-12
2903	ama1_D2_18	ama1_D2_18-4
2903	cpmp_22	cpmp_22-51
2903	cpmp_22	cpmp_22-54
2903	cpp_30	cpp_30-1
2903	cpp_30	cpp_30-46
2903	cpp_30	cpp_30-60
2903	csp_27	csp_27-1
2903	csp_27	csp_27-192
2903	csp_27	csp_27-267
2903	csp_27	csp_27-4
2903	csp_27	csp_27-537
2903	msp7_1	msp7_1-2
2903	msp7_1	msp7_1-2
2903	msp7_1	msp7_1-29
2903	msp7_1	msp7_1-5
2903	t01	t01-2
2903	t01	t01-3
2903	t04	t04-11
2903	t04	t04-52
2903	t08	t08-1
2903	t08	t08-13
2903	t08	t08-2
2903	t11	t11-11
2903	t11	t11-5
2903	t17	t17-1
2903	t17	t17-2
2903	t25	t25-2
2903	t26	t26-1
2903	t28	t28-4
2903	t30	t30-2
2903	t30	t30-5
2903	t31	t31-2
2903	t33	t33-1
2903	t33	t33-6
2903	t34	t34-1
2903	t35	t35-1
2903	t35	t35-2
2903	t45	t45-10
2903	t45	t45-8
2903	t47	t47-2
2903	t47	t47-5
2903	t47	t47-6
2903	t49	t49-1
2903	t53	t53-2
2903	t54	t54-6
2903	t60	t60-1
2903	t62	t62-2
2903	t62	t62-4
2903	t66	t66-2
2903	t67	t67-4
2903	t72	t72-2
2903	t72	t72-4
2903	t72	t72-8
2903	t73	t73-1
2903	t73	t73-324
2903	t73	t73-65
2903	t74	t74-2
2903	t82	t82-1
2903	t85	t85-1
2903	t96	t96-1
2903	t98	t98-1
2903	t99	t99-1
2905	ama1_D2_18	ama1_D2_18-16
2905	ama1_D2_18	ama1_D2_18-24
2905	ama1_D2_18	ama1_D2_18-8
2905	ama1_D2_18	ama1_D2_18-9
2905	cpmp_22	cpmp_22-22
2905	cpmp_22	cpmp_22-56
2905	cpp_30	cpp_30-2
2905	cpp_30	cpp_30-41
2905	csp_27	csp_27-1
2905	csp_27	csp_27-163
2905	csp_27	csp_27-171
2905	csp_27	csp_27-22
2905	msp7_1	msp7_1-2
2905	msp7_1	msp7_1-60
2905	msp7_1	msp7_1-70
2905	t01	t01-1
2905	t04	t04-26
2905	t04	t04-4
2905	t04	t04-6
2905	t08	t08-1
2905	t08	t08-2
2905	t11	t11-11
2905	t11	t11-16
2905	t17	t17-2
2905	t25	t25-2
2905	t26	t26-1
2905	t28	t28-4
2905	t30	t30-1
2905	t30	t30-7
2905	t31	t31-13
2905	t31	t31-2
2905	t31	t31-8
2905	t33	t33-5
2905	t34	t34-1
2905	t35	t35-1
2905	t35	t35-2
2905	t45	t45-2
2905	t45	t45-8
2905	t47	t47-2
2905	t49	t49-1
2905	t53	t53-3
2905	t54	t54-1
2905	t54	t54-6
2905	t60	t60-1
2905	t60	t60-2
2905	t62	t62-10
2905	t62	t62-2
2905	t66	t66-2
2905	t67	t67-4
2905	t72	t72-1
2905	t72	t72-2
2905	t73	t73-39
2905	t73	t73-97
2905	t74	t74-2
2905	t74	t74-3
2905	t82	t82-1
2905	t85	t85-1
2905	t96	t96-1
2905	t96	t96-2
2905	t98	t98-1
2905	t99	t99-7
2906	ama1_D2_18	ama1_D2_18-17
2906	cpmp_22	cpmp_22-22
2906	cpp_30	cpp_30-46
2906	csp_27	csp_27-5
2906	msp7_1	msp7_1-2
2906	t01	t01-2
2906	t04	t04-26
2906	t08	t08-2
2906	t11	t11-16
2906	t11	t11-31
2906	t17	t17-1
2906	t25	t25-2
2906	t26	t26-1
2906	t28	t28-4
2906	t30	t30-1
2906	t30	t30-15
2906	t31	t31-2
2906	t33	t33-1
2906	t33	t33-4
2906	t34	t34-1
2906	t35	t35-2
2906	t45	t45-8
2906	t47	t47-7
2906	t49	t49-1
2906	t53	t53-2
2906	t54	t54-6
2906	t60	t60-1
2906	t62	t62-2
2906	t66	t66-3
2906	t67	t67-4
2906	t72	t72-1
2906	t72	t72-5
2906	t73	t73-97
2906	t74	t74-2
2906	t82	t82-1
2906	t85	t85-1
2906	t96	t96-2
2906	t98	t98-1
2906	t99	t99-1
2906	t99	t99-11
2927	ama1_D2_18	ama1_D2_18-16
2927	cpp_30	cpp_30-1
2927	cpp_30	cpp_30-8
2927	csp_27	csp_27-1
2927	msp7_1	msp7_1-2
2927	t01	t01-3
2927	t08	t08-22
2927	t17	t17-1
2927	t26	t26-1
2927	t30	t30-5
2927	t33	t33-6
2927	t45	t45-12
2927	t53	t53-3
2927	t67	t67-4
2927	t73	t73-372
2927	t73	t73-515
2927	t73	t73-65
2927	t74	t74-4
2927	t82	t82-1
2927	t85	t85-1
2927	t96	t96-1
2962	ama1_D2_18	ama1_D2_18-4
2962	cpmp_22	cpmp_22-57
2962	cpp_30	cpp_30-1
2962	cpp_30	cpp_30-29
2962	csp_27	csp_27-1
2962	csp_27	csp_27-268
2962	msp7_1	msp7_1-35
2962	t01	t01-3
2962	t04	t04-8
2962	t08	t08-7
2962	t11	t11-5
2962	t17	t17-1
2962	t25	t25-2
2962	t26	t26-1
2962	t28	t28-2
2962	t30	t30-5
2962	t31	t31-5
2962	t33	t33-1
2962	t34	t34-1
2962	t35	t35-2
2962	t45	t45-2
2962	t47	t47-2
2962	t49	t49-1
2962	t53	t53-2
2962	t54	t54-6
2962	t60	t60-1
2962	t62	t62-2
2962	t66	t66-2
2962	t67	t67-4
2962	t72	t72-1
2962	t73	t73-5
2962	t74	t74-2
2962	t82	t82-1
2962	t85	t85-1
2962	t96	t96-1
2962	t98	t98-2
2962	t99	t99-7
3051	ama1_D2_18	ama1_D2_18-11
3051	ama1_D2_18	ama1_D2_18-9
3051	cpmp_22	cpmp_22-16
3051	cpmp_22	cpmp_22-56
3051	cpmp_22	cpmp_22-58
3051	cpp_30	cpp_30-11
3051	cpp_30	cpp_30-50
3051	cpp_30	cpp_30-6
3051	csp_27	csp_27-1
3051	csp_27	csp_27-163
3051	csp_27	csp_27-94
3051	msp7_1	msp7_1-5
3051	t01	t01-4
3051	t04	t04-4
3051	t04	t04-6
3051	t08	t08-4
3051	t08	t08-7
3051	t11	t11-14
3051	t11	t11-35
3051	t17	t17-1
3051	t25	t25-2
3051	t26	t26-1
3051	t28	t28-1
3051	t30	t30-2
3051	t31	t31-11
3051	t33	t33-4
3051	t34	t34-1
3051	t35	t35-1
3051	t35	t35-2
3051	t45	t45-2
3051	t47	t47-1
3051	t47	t47-2
3051	t49	t49-2
3051	t53	t53-2
3051	t53	t53-3
3051	t54	t54-1
3051	t54	t54-6
3051	t60	t60-1
3051	t60	t60-3
3051	t62	t62-2
3051	t66	t66-2
3051	t67	t67-4
3051	t72	t72-2
3051	t73	t73-380
3051	t73	t73-562
3051	t73	t73-97
3051	t74	t74-8
3051	t82	t82-1
3051	t85	t85-1
3051	t96	t96-2
3051	t98	t98-1
3051	t99	t99-13
3051	t99	t99-7
3055	ama1_D2_18	ama1_D2_18-10
3055	ama1_D2_18	ama1_D2_18-11
3055	ama1_D2_18	ama1_D2_18-16
3055	ama1_D2_18	ama1_D2_18-21
3055	ama1_D2_18	ama1_D2_18-35
3055	ama1_D2_18	ama1_D2_18-4
3055	ama1_D2_18	ama1_D2_18-9
3055	cpmp_22	cpmp_22-10
3055	cpmp_22	cpmp_22-11
3055	cpmp_22	cpmp_22-14
3055	cpmp_22	cpmp_22-16
3055	cpmp_22	cpmp_22-53
3055	cpmp_22	cpmp_22-59
3055	cpmp_22	cpmp_22-60
3055	cpp_30	cpp_30-11
3055	cpp_30	cpp_30-25
3055	cpp_30	cpp_30-37
3055	cpp_30	cpp_30-41
3055	cpp_30	cpp_30-50
3055	cpp_30	cpp_30-79
3055	cpp_30	cpp_30-80
3055	csp_27	csp_27-139
3055	csp_27	csp_27-163
3055	csp_27	csp_27-387
3055	csp_27	csp_27-4
3055	csp_27	csp_27-6
3055	csp_27	csp_27-682
3055	msp7_1	msp7_1-2
3055	msp7_1	msp7_1-35
3055	msp7_1	msp7_1-38
3055	msp7_1	msp7_1-5
3055	t01	t01-1
3055	t01	t01-4
3055	t04	t04-4
3055	t04	t04-6
3055	t04	t04-7
3055	t04	t04-8
3055	t08	t08-4
3055	t08	t08-9
3055	t11	t11-1
3055	t11	t11-11
3055	t11	t11-14
3055	t11	t11-38
3055	t17	t17-1
3055	t25	t25-2
3055	t26	t26-1
3055	t28	t28-4
3055	t30	t30-2
3055	t30	t30-3
3055	t30	t30-5
3055	t30	t30-6
3055	t31	t31-13
3055	t31	t31-5
3055	t33	t33-1
3055	t33	t33-4
3055	t34	t34-1
3055	t35	t35-1
3055	t35	t35-2
3055	t45	t45-6
3055	t45	t45-8
3055	t47	t47-2
3055	t47	t47-6
3055	t49	t49-1
3055	t49	t49-2
3055	t53	t53-2
3055	t53	t53-3
3055	t54	t54-1
3055	t54	t54-6
3055	t60	t60-1
3055	t60	t60-3
3055	t62	t62-2
3055	t62	t62-3
3055	t62	t62-4
3055	t66	t66-2
3055	t67	t67-4
3055	t72	t72-2
3055	t73	t73-1
3055	t73	t73-222
3055	t73	t73-324
3055	t73	t73-42
3055	t73	t73-5
3055	t73	t73-97
3055	t74	t74-2
3055	t82	t82-1
3055	t85	t85-1
3055	t85	t85-4
3055	t96	t96-1
3055	t96	t96-2
3055	t98	t98-1
3055	t99	t99-2
3114	ama1_D2_18	ama1_D2_18-36
3114	cpmp_22	cpmp_22-51
3114	cpp_30	cpp_30-1
3114	cpp_30	cpp_30-6
3114	csp_27	csp_27-1
3114	csp_27	csp_27-570
3114	csp_27	csp_27-6
3114	msp7_1	msp7_1-2
3114	msp7_1	msp7_1-35
3114	msp7_1	msp7_1-6
3114	t01	t01-1
3114	t04	t04-4
3114	t08	t08-1
3114	t11	t11-5
3114	t17	t17-1
3114	t25	t25-1
3114	t26	t26-1
3114	t28	t28-4
3114	t30	t30-2
3114	t31	t31-30
3114	t33	t33-4
3114	t34	t34-1
3114	t35	t35-1
3114	t45	t45-8
3114	t47	t47-2
3114	t49	t49-1
3114	t54	t54-6
3114	t60	t60-1
3114	t62	t62-2
3114	t66	t66-2
3114	t67	t67-1
3114	t72	t72-1
3114	t73	t73-180
3114	t74	t74-2
3114	t82	t82-1
3114	t85	t85-1
3114	t96	t96-1
3114	t98	t98-2
3114	t99	t99-11
3127	ama1_D2_18	ama1_D2_18-13
3127	cpp_30	cpp_30-1
3127	cpp_30	cpp_30-8
3127	csp_27	csp_27-1
3127	msp7_1	msp7_1-2
3127	t04	t04-26
3127	t11	t11-27
3127	t35	t35-1
3127	t47	t47-2
3127	t60	t60-3
3127	t67	t67-3
3127	t73	t73-222
3127	t82	t82-1
3148	ama1_D2_18	ama1_D2_18-13
3148	cpmp_22	cpmp_22-16
3148	cpp_30	cpp_30-62
3148	csp_27	csp_27-94
3148	msp7_1	msp7_1-75
3148	t01	t01-1
3148	t04	t04-28
3148	t08	t08-2
3148	t11	t11-1
3148	t17	t17-1
3148	t25	t25-2
3148	t26	t26-1
3148	t28	t28-1
3148	t30	t30-2
3148	t31	t31-2
3148	t33	t33-1
3148	t34	t34-1
3148	t35	t35-1
3148	t45	t45-8
3148	t47	t47-2
3148	t49	t49-1
3148	t54	t54-6
3148	t60	t60-1
3148	t62	t62-1
3148	t66	t66-2
3148	t67	t67-4
3148	t72	t72-1
3148	t73	t73-39
3148	t74	t74-4
3148	t82	t82-1
3148	t85	t85-1
3148	t96	t96-1
3148	t98	t98-2
3148	t99	t99-6
3171	ama1_D2_18	ama1_D2_18-13
3171	ama1_D2_18	ama1_D2_18-4
3171	cpmp_22	cpmp_22-16
3171	cpmp_22	cpmp_22-63
3171	cpp_30	cpp_30-11
3171	cpp_30	cpp_30-58
3171	csp_27	csp_27-284
3171	csp_27	csp_27-94
3171	msp7_1	msp7_1-2
3171	msp7_1	msp7_1-75
3171	t01	t01-1
3171	t04	t04-1
3171	t04	t04-28
3171	t08	t08-13
3171	t08	t08-2
3171	t11	t11-1
3171	t11	t11-8
3171	t17	t17-1
3171	t25	t25-2
3171	t26	t26-1
3171	t28	t28-1
3171	t30	t30-2
3171	t31	t31-2
3171	t31	t31-31
3171	t33	t33-1
3171	t33	t33-2
3171	t33	t33-4
3171	t34	t34-1
3171	t35	t35-1
3171	t45	t45-2
3171	t45	t45-8
3171	t47	t47-1
3171	t47	t47-2
3171	t49	t49-1
3171	t53	t53-2
3171	t53	t53-8
3171	t54	t54-5
3171	t54	t54-6
3171	t60	t60-1
3171	t60	t60-3
3171	t62	t62-1
3171	t62	t62-2
3171	t66	t66-2
3171	t67	t67-4
3171	t72	t72-1
3171	t73	t73-1
3171	t73	t73-39
3171	t73	t73-97
3171	t74	t74-2
3171	t74	t74-4
3171	t82	t82-1
3171	t85	t85-1
3171	t85	t85-4
3171	t96	t96-1
3171	t98	t98-2
3171	t99	t99-2
3171	t99	t99-6
3172	ama1_D2_18	ama1_D2_18-13
3172	cpmp_22	cpmp_22-16
3172	csp_27	csp_27-94
3172	t04	t04-28
3172	t08	t08-2
3172	t11	t11-1
3172	t31	t31-2
3172	t33	t33-1
3172	t35	t35-1
3172	t45	t45-8
3172	t54	t54-6
3172	t60	t60-1
3172	t66	t66-2
3172	t67	t67-4
3172	t72	t72-1
3172	t73	t73-39
3172	t74	t74-4
3172	t85	t85-1
3172	t96	t96-1
3172	t98	t98-2
3172	t99	t99-6
3229	ama1_D2_18	ama1_D2_18-9
3229	cpmp_22	cpmp_22-64
3229	cpp_30	cpp_30-83
3229	csp_27	csp_27-163
3229	csp_27	csp_27-682
3229	msp7_1	msp7_1-35
3229	t04	t04-61
3229	t08	t08-1
3229	t11	t11-1
3229	t17	t17-1
3229	t25	t25-2
3229	t26	t26-1
3229	t28	t28-2
3229	t30	t30-1
3229	t31	t31-2
3229	t33	t33-2
3229	t34	t34-3
3229	t35	t35-1
3229	t45	t45-7
3229	t47	t47-6
3229	t49	t49-2
3229	t53	t53-2
3229	t54	t54-6
3229	t60	t60-1
3229	t62	t62-2
3229	t66	t66-1
3229	t67	t67-4
3229	t72	t72-5
3229	t73	t73-404
3229	t74	t74-2
3229	t82	t82-1
3229	t85	t85-1
3229	t96	t96-2
3229	t98	t98-1
3229	t99	t99-3
3245	ama1_D2_18	ama1_D2_18-13
3245	cpmp_22	cpmp_22-15
3245	cpp_30	cpp_30-1
3245	cpp_30	cpp_30-62
3245	csp_27	csp_27-1
3245	csp_27	csp_27-246
3245	msp7_1	msp7_1-11
3245	t04	t04-25
3245	t08	t08-2
3245	t11	t11-14
3245	t11	t11-38
3245	t28	t28-2
3245	t30	t30-6
3245	t31	t31-2
3245	t33	t33-6
3245	t35	t35-1
3245	t45	t45-2
3245	t45	t45-8
3245	t47	t47-7
3245	t53	t53-3
3245	t54	t54-3
3245	t60	t60-1
3245	t60	t60-3
3245	t62	t62-2
3245	t66	t66-2
3245	t67	t67-4
3245	t72	t72-1
3245	t73	t73-98
3245	t74	t74-1
3245	t82	t82-1
3245	t85	t85-1
3245	t96	t96-2
3245	t98	t98-2
3245	t99	t99-13
3250	ama1_D2_18	ama1_D2_18-39
3250	cpmp_22	cpmp_22-25
3250	cpp_30	cpp_30-1
3250	cpp_30	cpp_30-32
3250	csp_27	csp_27-1
3250	csp_27	csp_27-173
3250	csp_27	csp_27-4
3250	msp7_1	msp7_1-2
3250	msp7_1	msp7_1-35
3250	t01	t01-1
3250	t04	t04-26
3250	t08	t08-1
3250	t11	t11-27
3250	t17	t17-2
3250	t25	t25-2
3250	t26	t26-1
3250	t28	t28-2
3250	t30	t30-1
3250	t31	t31-2
3250	t33	t33-4
3250	t34	t34-2
3250	t35	t35-1
3250	t45	t45-6
3250	t47	t47-2
3250	t49	t49-1
3250	t53	t53-5
3250	t54	t54-6
3250	t60	t60-3
3250	t62	t62-4
3250	t66	t66-2
3250	t67	t67-3
3250	t72	t72-2
3250	t73	t73-42
3250	t74	t74-2
3250	t82	t82-1
3250	t85	t85-1
3250	t96	t96-1
3250	t98	t98-2
3250	t99	t99-17
3279	ama1_D2_18	ama1_D2_18-13
3279	ama1_D2_18	ama1_D2_18-20
3279	cpmp_22	cpmp_22-16
3279	cpmp_22	cpmp_22-65
3279	cpp_30	cpp_30-11
3279	cpp_30	cpp_30-47
3279	csp_27	csp_27-104
3279	csp_27	csp_27-2
3279	csp_27	csp_27-268
3279	csp_27	csp_27-4
3279	msp7_1	msp7_1-2
3279	msp7_1	msp7_1-5
3279	t01	t01-2
3279	t04	t04-22
3279	t04	t04-8
3279	t08	t08-7
3279	t11	t11-11
3279	t11	t11-14
3279	t17	t17-2
3279	t25	t25-1
3279	t26	t26-1
3279	t28	t28-2
3279	t28	t28-5
3279	t30	t30-2
3279	t30	t30-5
3279	t31	t31-2
3279	t31	t31-5
3279	t33	t33-3
3279	t34	t34-1
3279	t35	t35-1
3279	t45	t45-2
3279	t45	t45-8
3279	t47	t47-2
3279	t47	t47-6
3279	t49	t49-1
3279	t53	t53-12
3279	t53	t53-2
3279	t54	t54-6
3279	t60	t60-1
3279	t60	t60-2
3279	t62	t62-2
3279	t66	t66-2
3279	t67	t67-1
3279	t72	t72-1
3279	t72	t72-2
3279	t73	t73-39
3279	t73	t73-644
3279	t74	t74-2
3279	t74	t74-3
3279	t82	t82-1
3279	t85	t85-1
3279	t96	t96-1
3279	t96	t96-2
3279	t98	t98-2
3279	t99	t99-11
3279	t99	t99-13
3280	cpp_30	cpp_30-1
3280	cpp_30	cpp_30-8
3280	cpp_30	cpp_30-9
3280	csp_27	csp_27-1
3280	csp_27	csp_27-38
3280	msp7_1	msp7_1-2
3280	t01	t01-2
3280	t11	t11-1
3280	t11	t11-14
3280	t28	t28-2
3280	t31	t31-5
3280	t33	t33-6
3280	t35	t35-2
3280	t60	t60-2
3280	t67	t67-1
3280	t72	t72-1
3280	t73	t73-2
3280	t73	t73-39
3280	t73	t73-4
3280	t74	t74-2
3280	t96	t96-1
3281	ama1_D2_18	ama1_D2_18-24
3281	ama1_D2_18	ama1_D2_18-8
[truncated: 9,403 more rows]
