# Supplementary material for: Multiplexed ddPCR-amplicon sequencing reveals isolated Plasmodium falciparum populations amenable to local elimination in Zanzibar, Tanzania
Source: Nat Commun. 2023 Jun 22;14:3699. doi: 10.1038/s41467-023-39417-1 (PMC10287761; doi:10.1038/s41467-023-39417-1)
Supplement: Supplementary file 6 — Supplementary Data 3 [file 41467_2023_39417_MOESM6_ESM.csv]

SampleID	BarcodeID_F	BarcodeID_R	Run
1229_Rep1	F22	R06	Run1
1229_Rep2	F22	R22	Run3
1332_Rep1	F11	R19	Run2
1332_Rep2	F23	R03	Run4
1376_Rep1	F11	R17	Run2
1376_Rep2	F23	R01	Run4
1561_Rep1	F06	R17	Run2
1561_Rep2	F18	R01	Run4
1565_Rep1	F06	R18	Run2
1565_Rep2	F18	R02	Run4
1642_Rep1	F11	R18	Run2
1642_Rep2	F23	R02	Run4
1689_Rep1	F06	R21	Run2
1689_Rep2	F18	R05	Run4
1865_Rep1	F09	R18	Run2
1865_Rep2	F21	R02	Run4
1905_Rep1	F18	R11	Run2
1905_Rep2	F06	R03	Run4
1932_Rep1	F18	R10	Run2
1932_Rep2	F06	R02	Run4
1978_Rep1	F22	R02	Run1
1978_Rep2	F22	R18	Run3
208_Rep1	F07	R22	Run2
208_Rep2	F19	R06	Run4
2152_Rep1	F07	R20	Run2
2152_Rep2	F19	R04	Run4
2153_Rep1	F17	R14	Run2
2153_Rep2	F05	R06	Run4
2155_Rep1	F17	R13	Run2
2155_Rep2	F05	R05	Run4
2157_Rep1	F17	R15	Run2
2157_Rep2	F05	R07	Run4
2281_Rep1	F18	R09	Run2
2281_Rep2	F06	R01	Run4
2303_Rep1	F07	R24	Run2
2303_Rep2	F19	R08	Run4
2337_Rep1	F17	R16	Run2
2337_Rep2	F05	R08	Run4
2353_Rep1	F16	R16	Run2
2353_Rep2	F04	R08	Run4
2397_Rep1	F15	R17	Run2
2397_Rep2	F03	R09	Run4
2414_Rep1	F09	R19	Run2
2414_Rep2	F21	R03	Run4
2419_Rep1	F07	R19	Run2
2419_Rep2	F19	R03	Run4
260_Rep1	F09	R17	Run2
260_Rep2	F21	R01	Run4
2709_Rep1	F20	R07	Run1
2709_Rep2	F20	R23	Run3
2710_Rep1	F20	R08	Run1
2710_Rep2	F20	R24	Run3
2719_Rep1	F10	R02	Run1
2719_Rep2	F22	R10	Run3
2737_Rep1	F22	R01	Run1
2737_Rep2	F22	R17	Run3
2864_Rep1	F07	R08	Run1
2864_Rep2	F19	R16	Run3
2902_Rep1	F16	R15	Run2
2902_Rep2	F04	R07	Run4
2903_Rep1	F20	R05	Run1
2903_Rep2	F20	R21	Run3
2905_Rep1	F20	R06	Run1
2905_Rep2	F20	R22	Run3
2906_Rep1	F16	R14	Run2
2906_Rep2	F04	R06	Run4
2927_Rep1	F24	R05	Run1
2927_Rep2	F24	R21	Run3
2962_Rep1	F21	R07	Run1
2962_Rep2	F21	R23	Run3
3051_Rep1	F18	R08	Run1
3051_Rep2	F18	R24	Run3
3055_Rep1	F20	R12	Run2
3055_Rep2	F08	R04	Run4
3114_Rep1	F24	R01	Run1
3114_Rep2	F24	R17	Run3
3127_Rep1	F24	R06	Run1
3127_Rep2	F24	R22	Run3
3148_Rep1	F09	R06	Run1
3148_Rep2	F21	R14	Run3
3171_Rep1	F09	R07	Run1
3171_Rep2	F21	R15	Run3
3172_Rep1	F09	R08	Run1
3172_Rep2	F21	R16	Run3
3229_Rep1	F08	R02	Run1
3229_Rep2	F20	R10	Run3
3245_Rep1	F08	R06	Run1
3245_Rep2	F20	R14	Run3
3250_Rep1	F23	R06	Run1
3250_Rep2	F23	R22	Run3
3279_Rep1	F08	R07	Run1
3279_Rep2	F20	R15	Run3
3280_Rep1	F24	R02	Run1
3280_Rep2	F24	R18	Run3
3281_Rep1	F08	R08	Run1
3281_Rep2	F20	R16	Run3
3304_Rep1	F18	R15	Run2
3304_Rep2	F06	R07	Run4
3428_Rep1	F08	R01	Run1
3428_Rep2	F20	R09	Run3
3468_Rep1	F18	R14	Run2
3468_Rep2	F06	R06	Run4
3469_Rep1	F08	R21	Run2
3469_Rep2	F20	R05	Run4
3470_Rep1	F18	R13	Run2
3470_Rep2	F06	R05	Run4
3471_Rep1	F18	R12	Run2
3471_Rep2	F06	R04	Run4
3478_Rep1	F08	R19	Run2
3478_Rep2	F20	R03	Run4
3483_Rep1	F08	R24	Run2
3483_Rep2	F20	R08	Run4
3543_Rep1	F07	R05	Run1
3543_Rep2	F19	R13	Run3
3591_Rep1	F08	R04	Run1
3591_Rep2	F20	R12	Run3
3603_Rep1	F10	R17	Run2
3603_Rep2	F22	R01	Run4
3606_Rep1	F10	R18	Run2
3606_Rep2	F22	R02	Run4
3663_Rep1	F07	R01	Run1
3663_Rep2	F19	R09	Run3
3682_Rep1	F10	R04	Run1
3682_Rep2	F22	R12	Run3
3735_Rep1	F17	R11	Run2
3735_Rep2	F05	R03	Run4
3741_Rep1	F17	R09	Run2
3741_Rep2	F05	R01	Run4
3742_Rep1	F06	R22	Run2
3742_Rep2	F18	R06	Run4
3743_Rep1	F17	R10	Run2
3743_Rep2	F05	R02	Run4
3795_Rep1	F22	R05	Run1
3795_Rep2	F22	R21	Run3
3821_Rep1	F19	R05	Run1
3821_Rep2	F19	R21	Run3
3859_Rep1	F22	R03	Run1
3859_Rep2	F22	R19	Run3
3929_Rep1	F23	R01	Run1
3929_Rep2	F23	R17	Run3
3960_Rep1	F04	R06	Run1
3960_Rep2	F16	R14	Run3
3961_Rep1	F04	R07	Run1
3961_Rep2	F16	R15	Run3
3992_Rep1	F09	R03	Run1
3992_Rep2	F21	R11	Run3
4040_Rep1	F21	R05	Run1
4040_Rep2	F21	R21	Run3
4043_Rep1	F10	R03	Run1
4043_Rep2	F22	R11	Run3
4085_Rep1	F24	R03	Run1
4085_Rep2	F24	R19	Run3
4108_Rep1	F24	R04	Run1
4108_Rep2	F24	R20	Run3
4109_Rep1	F10	R01	Run1
4109_Rep2	F22	R09	Run3
4135_Rep1	F07	R06	Run1
4135_Rep2	F19	R14	Run3
4139_Rep1	F07	R07	Run1
4139_Rep2	F19	R15	Run3
4140_Rep1	F22	R04	Run1
4140_Rep2	F22	R20	Run3
4164_Rep1	F09	R04	Run1
4164_Rep2	F21	R12	Run3
4168_Rep1	F09	R05	Run1
4168_Rep2	F21	R13	Run3
4203_Rep1	F08	R05	Run1
4203_Rep2	F20	R13	Run3
4206_Rep1	F21	R08	Run1
4206_Rep2	F21	R24	Run3
4284_Rep1	F24	R07	Run1
4284_Rep2	F24	R23	Run3
4356_Rep1	F14	R03	Run1
4356_Rep2	F14	R19	Run3
4360_Rep1	F14	R04	Run1
4360_Rep2	F14	R20	Run3
4379_Rep1	F23	R04	Run1
4379_Rep2	F23	R20	Run3
4418_Rep1	F06	R01	Run1
4418_Rep2	F18	R09	Run3
4454_Rep1	F06	R08	Run1
4454_Rep2	F18	R16	Run3
4498_Rep1	F02	R01	Run1
4498_Rep2	F14	R09	Run3
4500_Rep1	F02	R02	Run1
4500_Rep2	F14	R10	Run3
4501_Rep1	F02	R03	Run1
4501_Rep2	F14	R11	Run3
4567_Rep1	F23	R05	Run1
4567_Rep2	F23	R21	Run3
4617_Rep1	F22	R07	Run1
4617_Rep2	F22	R23	Run3
4661_Rep1	F14	R14	Run2
4661_Rep2	F02	R06	Run4
4662_Rep1	F14	R01	Run1
4662_Rep2	F14	R17	Run3
4665_Rep1	F14	R02	Run1
4665_Rep2	F14	R18	Run3
4703_Rep1	F05	R01	Run1
4703_Rep2	F17	R09	Run3
4704_Rep1	F05	R02	Run1
4704_Rep2	F17	R10	Run3
4793_Rep1	F07	R04	Run1
4793_Rep2	F19	R12	Run3
4840_Rep1	F07	R03	Run1
4840_Rep2	F19	R11	Run3
4857_Rep1	F13	R01	Run1
4857_Rep2	F13	R17	Run3
4858_Rep1	F03	R06	Run1
4858_Rep2	F15	R14	Run3
4880_Rep1	F03	R07	Run1
4880_Rep2	F15	R15	Run3
4883_Rep1	F03	R08	Run1
4883_Rep2	F15	R16	Run3
4901_Rep1	F05	R05	Run1
4901_Rep2	F17	R13	Run3
493_Rep1	F09	R02	Run1
493_Rep2	F21	R10	Run3
4930_Rep1	F04	R01	Run1
4930_Rep2	F16	R09	Run3
4931_Rep1	F20	R03	Run1
4931_Rep2	F20	R19	Run3
4932_Rep1	F20	R04	Run1
4932_Rep2	F20	R20	Run3
4933_Rep1	F04	R02	Run1
4933_Rep2	F16	R10	Run3
4935_Rep1	F04	R03	Run1
4935_Rep2	F16	R11	Run3
4983_Rep1	F05	R08	Run1
4983_Rep2	F17	R16	Run3
5004_Rep1	F16	R02	Run1
5004_Rep2	F16	R18	Run3
5072_Rep1	F01	R07	Run1
5072_Rep2	F13	R15	Run3
5074_Rep1	F01	R08	Run1
5074_Rep2	F13	R16	Run3
5106_Rep1	F05	R03	Run1
5106_Rep2	F17	R11	Run3
5107_Rep1	F05	R04	Run1
5107_Rep2	F17	R12	Run3
5118_Rep1	F02	R06	Run1
5118_Rep2	F14	R14	Run3
5119_Rep1	F02	R07	Run1
5119_Rep2	F14	R15	Run3
5135_Rep1	F15	R07	Run1
5135_Rep2	F15	R23	Run3
5143_Rep1	F02	R08	Run1
5143_Rep2	F14	R16	Run3
5151_Rep1	F03	R01	Run1
5151_Rep2	F15	R09	Run3
5155_Rep1	F16	R01	Run1
5155_Rep2	F16	R17	Run3
5156_Rep1	F03	R02	Run1
5156_Rep2	F15	R10	Run3
5181_Rep1	F16	R13	Run2
5181_Rep2	F04	R05	Run4
5184_Rep1	F05	R22	Run2
5184_Rep2	F17	R06	Run4
5192_Rep1	F15	R06	Run1
5192_Rep2	F15	R22	Run3
5224_Rep1	F13	R16	Run2
5224_Rep2	F01	R08	Run4
5227_Rep1	F13	R15	Run2
5227_Rep2	F01	R07	Run4
5228_Rep1	F02	R18	Run2
5228_Rep2	F14	R02	Run4
5234_Rep1	F02	R17	Run2
5234_Rep2	F14	R01	Run4
5242_Rep1	F05	R24	Run2
5242_Rep2	F17	R08	Run4
5275_Rep1	F06	R24	Run2
5275_Rep2	F18	R08	Run4
5282_Rep1	F15	R11	Run2
5282_Rep2	F03	R03	Run4
5284_Rep1	F12	R23	Run2
5284_Rep2	F24	R07	Run4
5299_Rep1	F16	R09	Run2
5299_Rep2	F04	R01	Run4
5336_Rep1	F04	R08	Run1
5336_Rep2	F16	R16	Run3
5370_Rep1	F15	R09	Run2
5370_Rep2	F03	R01	Run4
5384_Rep1	F04	R04	Run1
5384_Rep2	F16	R12	Run3
5385_Rep1	F04	R05	Run1
5385_Rep2	F16	R13	Run3
5427_Rep1	F03	R18	Run2
5427_Rep2	F15	R02	Run4
5465_Rep1	F18	R04	Run1
5465_Rep2	F18	R20	Run3
5466_Rep1	F05	R07	Run1
5466_Rep2	F17	R15	Run3
5468_Rep1	F18	R05	Run1
5468_Rep2	F18	R21	Run3
5469_Rep1	F13	R13	Run2
5469_Rep2	F01	R05	Run4
5470_Rep1	F13	R14	Run2
5470_Rep2	F01	R06	Run4
5559_Rep1	F03	R17	Run2
5559_Rep2	F15	R01	Run4
5601_Rep1	F05	R06	Run1
5601_Rep2	F17	R14	Run3
5624_Rep1	F05	R23	Run2
5624_Rep2	F17	R07	Run4
5650_Rep1	F05	R21	Run2
5650_Rep2	F17	R05	Run4
5664_Rep1	F01	R18	Run2
5664_Rep2	F13	R02	Run4
5665_Rep1	F14	R16	Run2
5665_Rep2	F02	R08	Run4
5666_Rep1	F01	R17	Run2
5666_Rep2	F13	R01	Run4
5680_Rep1	F06	R05	Run1
5680_Rep2	F18	R13	Run3
5706_Rep1	F03	R03	Run1
5706_Rep2	F15	R11	Run3
5709_Rep1	F03	R04	Run1
5709_Rep2	F15	R12	Run3
5713_Rep1	F23	R02	Run1
5713_Rep2	F23	R18	Run3
5716_Rep1	F03	R05	Run1
5716_Rep2	F15	R13	Run3
5723_Rep1	F01	R01	Run1
5723_Rep2	F13	R09	Run3
5724_Rep1	F01	R02	Run1
5724_Rep2	F13	R10	Run3
5725_Rep1	F01	R03	Run1
5725_Rep2	F13	R11	Run3
5727_Rep1	F01	R04	Run1
5727_Rep2	F13	R12	Run3
5765_Rep1	F16	R03	Run1
5765_Rep2	F16	R19	Run3
5773_Rep1	F10	R11	Run1
5773_Rep2	F10	R19	Run3
5799_Rep1	F13	R10	Run2
5799_Rep2	F01	R02	Run4
5800_Rep1	F13	R09	Run2
5800_Rep2	F01	R01	Run4
5810_Rep1	F17	R01	Run1
5810_Rep2	F17	R17	Run3
5838_Rep1	F06	R07	Run1
5838_Rep2	F18	R15	Run3
5858_Rep1	F14	R15	Run2
5858_Rep2	F02	R07	Run4
5896_Rep1	F16	R10	Run2
5896_Rep2	F04	R02	Run4
5927_Rep1	F17	R12	Run2
5927_Rep2	F05	R04	Run4
5961_Rep1	F16	R08	Run1
5961_Rep2	F16	R24	Run3
5998_Rep1	F01	R21	Run2
5998_Rep2	F13	R05	Run4
6061_Rep1	F15	R15	Run2
6061_Rep2	F03	R07	Run4
6112_Rep1	F06	R03	Run1
6112_Rep2	F18	R11	Run3
6118_Rep1	F22	R08	Run1
6118_Rep2	F22	R24	Run3
6131_Rep1	F06	R04	Run1
6131_Rep2	F18	R12	Run3
6144_Rep1	F02	R21	Run2
6144_Rep2	F14	R05	Run4
6146_Rep1	F02	R19	Run2
6146_Rep2	F14	R03	Run4
6178_Rep1	F15	R10	Run2
6178_Rep2	F03	R02	Run4
6186_Rep1	F05	R17	Run2
6186_Rep2	F17	R01	Run4
6197_Rep1	F14	R11	Run2
6197_Rep2	F02	R03	Run4
6201_Rep1	F07	R18	Run2
6201_Rep2	F19	R02	Run4
6202_Rep1	F14	R12	Run2
6202_Rep2	F02	R04	Run4
6224_Rep1	F14	R13	Run2
6224_Rep2	F02	R05	Run4
6225_Rep1	F07	R17	Run2
6225_Rep2	F19	R01	Run4
6304_Rep1	F15	R14	Run2
6304_Rep2	F03	R06	Run4
6322_Rep1	F16	R04	Run1
6322_Rep2	F16	R20	Run3
6351_Rep1	F01	R19	Run2
6351_Rep2	F13	R03	Run4
6359_Rep1	F18	R01	Run1
6359_Rep2	F18	R17	Run3
6360_Rep1	F18	R02	Run1
6360_Rep2	F18	R18	Run3
6364_Rep1	F18	R03	Run1
6364_Rep2	F18	R19	Run3
6369_Rep1	F01	R05	Run1
6369_Rep2	F13	R13	Run3
6370_Rep1	F01	R06	Run1
6370_Rep2	F13	R14	Run3
6399_Rep1	F02	R04	Run1
6399_Rep2	F14	R12	Run3
6400_Rep1	F02	R05	Run1
6400_Rep2	F14	R13	Run3
6403_Rep1	F13	R12	Run2
6403_Rep2	F01	R04	Run4
6404_Rep1	F13	R11	Run2
6404_Rep2	F01	R03	Run4
6440_Rep1	F20	R09	Run2
6440_Rep2	F08	R01	Run4
6454_Rep1	F15	R02	Run1
6454_Rep2	F15	R18	Run3
6502_Rep1	F23	R07	Run1
6502_Rep2	F23	R23	Run3
6533_Rep1	F15	R16	Run2
6533_Rep2	F03	R08	Run4
6539_Rep1	F04	R18	Run2
6539_Rep2	F16	R02	Run4
6540_Rep1	F15	R12	Run2
6540_Rep2	F03	R04	Run4
6542_Rep1	F04	R17	Run2
6542_Rep2	F16	R01	Run4
6579_Rep1	F14	R09	Run2
6579_Rep2	F02	R01	Run4
6580_Rep1	F14	R10	Run2
6580_Rep2	F02	R02	Run4
6615_Rep1	F23	R03	Run1
6615_Rep2	F23	R19	Run3
6623_Rep1	F06	R06	Run1
6623_Rep2	F18	R14	Run3
6625_Rep1	F16	R05	Run1
6625_Rep2	F16	R21	Run3
6627_Rep1	F04	R21	Run2
6627_Rep2	F16	R05	Run4
6656_Rep1	F16	R11	Run2
6656_Rep2	F04	R03	Run4
6664_Rep1	F04	R24	Run2
6664_Rep2	F16	R08	Run4
6702_Rep1	F07	R02	Run1
6702_Rep2	F19	R10	Run3
6766_Rep1	F06	R02	Run1
6766_Rep2	F18	R10	Run3
6801_Rep1	F03	R20	Run2
6801_Rep2	F15	R04	Run4
6802_Rep1	F03	R21	Run2
6802_Rep2	F15	R05	Run4
6818_Rep1	F04	R19	Run2
6818_Rep2	F16	R03	Run4
6819_Rep1	F15	R13	Run2
6819_Rep2	F03	R05	Run4
6920_Rep1	F18	R06	Run1
6920_Rep2	F18	R22	Run3
6927_Rep1	F11	R20	Run2
6927_Rep2	F23	R04	Run4
6932_Rep1	F20	R15	Run2
6932_Rep2	F08	R07	Run4
6960_Rep1	F20	R14	Run2
6960_Rep2	F08	R06	Run4
719_Rep1	F08	R17	Run2
719_Rep2	F20	R01	Run4
725_Rep1	F08	R18	Run2
725_Rep2	F20	R02	Run4
7305_Rep1	F11	R10	Run1
7305_Rep2	F11	R18	Run3
7558_Rep1	F09	R22	Run2
7558_Rep2	F21	R06	Run4
7560_Rep1	F09	R21	Run2
7560_Rep2	F21	R05	Run4
7636_Rep1	F12	R19	Run2
7636_Rep2	F24	R03	Run4
7719_Rep1	F17	R07	Run1
7719_Rep2	F17	R23	Run3
7731_Rep1	F20	R13	Run2
7731_Rep2	F08	R05	Run4
781_Rep1	F09	R01	Run1
781_Rep2	F21	R09	Run3
7831_Rep1	F12	R17	Run2
7831_Rep2	F24	R01	Run4
7834_Rep1	F18	R07	Run1
7834_Rep2	F18	R23	Run3
7920_Rep1	F21	R11	Run2
7920_Rep2	F09	R03	Run4
7921_Rep1	F11	R14	Run1
7921_Rep2	F11	R22	Run3
797_Rep1	F16	R12	Run2
797_Rep2	F04	R04	Run4
7987_Rep1	F19	R02	Run1
7987_Rep2	F19	R18	Run3
8178_Rep1	F17	R08	Run1
8178_Rep2	F17	R24	Run3
8253_Rep1	F10	R19	Run2
8253_Rep2	F22	R03	Run4
8270_Rep1	F17	R02	Run1
8270_Rep2	F17	R18	Run3
8278_Rep1	F17	R03	Run1
8278_Rep2	F17	R19	Run3
8281_Rep1	F19	R16	Run2
8281_Rep2	F07	R08	Run4
8290_Rep1	F05	R18	Run2
8290_Rep2	F17	R02	Run4
8353_Rep1	F17	R05	Run1
8353_Rep2	F17	R21	Run3
8482_Rep1	F11	R23	Run2
8482_Rep2	F23	R07	Run4
8500_Rep1	F22	R11	Run2
8500_Rep2	F10	R03	Run4
8517_Rep1	F22	R12	Run2
8517_Rep2	F10	R04	Run4
8521_Rep1	F22	R13	Run2
8521_Rep2	F10	R05	Run4
8545_Rep1	F22	R10	Run2
8545_Rep2	F10	R02	Run4
8561_Rep1	F22	R09	Run2
8561_Rep2	F10	R01	Run4
8566_Rep1	F12	R22	Run2
8566_Rep2	F24	R06	Run4
8595_Rep1	F21	R15	Run2
8595_Rep2	F09	R07	Run4
8599_Rep1	F17	R04	Run1
8599_Rep2	F17	R20	Run3
8602_Rep1	F11	R12	Run1
8602_Rep2	F11	R20	Run3
8608_Rep1	F12	R18	Run2
8608_Rep2	F24	R02	Run4
8614_Rep1	F19	R20	Run2
8614_Rep2	F07	R12	Run4
8615_Rep1	F21	R14	Run2
8615_Rep2	F09	R06	Run4
8616_Rep1	F12	R20	Run2
8616_Rep2	F24	R04	Run4
8667_Rep1	F11	R22	Run2
8667_Rep2	F23	R06	Run4
8699_Rep1	F21	R10	Run2
8699_Rep2	F09	R02	Run4
8715_Rep1	F21	R12	Run2
8715_Rep2	F09	R04	Run4
8722_Rep1	F21	R13	Run2
8722_Rep2	F09	R05	Run4
8731_Rep1	F20	R16	Run2
8731_Rep2	F08	R08	Run4
8732_Rep1	F17	R06	Run1
8732_Rep2	F17	R22	Run3
8747_Rep1	F19	R07	Run1
8747_Rep2	F19	R23	Run3
8748_Rep1	F23	R23	Run2
8748_Rep2	F11	R15	Run4
8750_Rep1	F18	R16	Run2
8750_Rep2	F06	R08	Run4
8820_Rep1	F10	R23	Run2
8820_Rep2	F22	R07	Run4
8822_Rep1	F10	R24	Run2
8822_Rep2	F22	R08	Run4
8849_Rep1	F19	R12	Run2
8849_Rep2	F07	R04	Run4
8850_Rep1	F19	R13	Run2
8850_Rep2	F07	R05	Run4
8851_Rep1	F19	R14	Run2
8851_Rep2	F07	R06	Run4
8858_Rep1	F19	R15	Run2
8858_Rep2	F07	R07	Run4
8859_Rep1	F09	R24	Run2
8859_Rep2	F21	R08	Run4
8876_Rep1	F12	R21	Run2
8876_Rep2	F24	R05	Run4
8898_Rep1	F20	R11	Run2
8898_Rep2	F08	R03	Run4
8901_Rep1	F20	R10	Run2
8901_Rep2	F08	R02	Run4
8902_Rep1	F10	R21	Run2
8902_Rep2	F22	R05	Run4
8903_Rep1	F22	R18	Run2
8903_Rep2	F10	R10	Run4
8904_Rep1	F11	R11	Run1
8904_Rep2	F11	R19	Run3
8907_Rep1	F19	R06	Run1
8907_Rep2	F19	R22	Run3
8914_Rep1	F10	R20	Run2
8914_Rep2	F22	R04	Run4
8916_Rep1	F19	R11	Run2
8916_Rep2	F07	R03	Run4
8917_Rep1	F19	R10	Run2
8917_Rep2	F07	R02	Run4
8918_Rep1	F19	R09	Run2
8918_Rep2	F07	R01	Run4
8934_Rep1	F21	R16	Run2
8934_Rep2	F09	R08	Run4
